# Supplementary material for: Gene regulatory network inference: evaluation and application to ovarian cancer allows the prioritization of drug targets
Source: Genome Med. 2012 May 1;4(5):41. doi: 10.1186/gm340 (PMC3506907; doi:10.1186/gm340)
Supplement: Additional file 2 — TRANSFAC network. Reference network derived from TRANSFAC database for ovarian cancer microarray data. [file gm340-S2.TXT]

222257_s_at	203665_at
202820_at	212983_at
202820_at	205749_at
202820_at	201841_s_at
202820_at	205009_at
202820_at	209189_at
237715_at	35150_at
237715_at	207892_at
211621_at	202284_s_at
211621_at	212143_s_at
211621_at	231629_x_at
211621_at	201069_at
211621_at	229659_s_at
211621_at	210339_s_at
211621_at	205207_at
211621_at	220573_at
211621_at	244089_at
211621_at	234966_at
211621_at	213693_s_at
211621_at	234351_x_at
211621_at	202356_s_at
211621_at	210774_s_at
211621_at	207218_at
211621_at	231289_at
211621_at	211668_s_at
211621_at	205110_s_at
211621_at	211959_at
211621_at	210850_s_at
211621_at	202949_s_at
211621_at	208449_s_at
211621_at	208979_at
211621_at	207848_at
211621_at	221350_at
211621_at	236478_at
211621_at	1552742_at
211621_at	208885_at
211621_at	237030_at
211621_at	237086_at
211621_at	212696_s_at
211621_at	204422_s_at
211621_at	234166_at
211621_at	229959_at
211621_at	59625_at
211621_at	230329_s_at
211621_at	216949_s_at
211621_at	214146_s_at
211621_at	216300_x_at
211621_at	200049_at
211621_at	208796_s_at
211621_at	220802_at
211621_at	234967_at
211621_at	209034_at
211621_at	209365_s_at
211621_at	205261_at
233724_at	228586_at
233724_at	217254_s_at
233724_at	202464_s_at
233724_at	212171_x_at
233724_at	200989_at
233724_at	209189_at
233724_at	222646_s_at
233724_at	227147_s_at
233724_at	205009_at
233724_at	240686_x_at
233724_at	222802_at
233724_at	207092_at
233724_at	201121_s_at
233724_at	228554_at
222103_at	205899_at
222103_at	230031_at
222103_at	207720_at
222103_at	227404_s_at
222103_at	207005_s_at
222103_at	211540_s_at
222103_at	39249_at
222103_at	208605_s_at
222103_at	206480_at
222103_at	232809_s_at
222103_at	227068_at
222103_at	228121_at
222103_at	205825_at
222103_at	206577_at
222103_at	210027_s_at
222103_at	202834_at
222103_at	217803_at
222103_at	201566_x_at
222103_at	234964_at
222103_at	207433_at
222103_at	230494_at
222103_at	209189_at
222103_at	207113_s_at
222103_at	210327_s_at
222103_at	204697_s_at
222103_at	214337_at
222103_at	227486_at
222103_at	39402_at
222103_at	202986_at
222103_at	213693_s_at
222103_at	205758_at
222103_at	228849_at
222103_at	213281_at
222103_at	233615_at
222103_at	233360_at
222103_at	205207_at
222103_at	207576_x_at
222103_at	224955_at
222103_at	234706_x_at
222103_at	200650_s_at
222103_at	216597_at
222103_at	207848_at
222103_at	234354_x_at
222103_at	212672_at
222103_at	205378_s_at
222103_at	236478_at
222103_at	205811_at
222103_at	237722_at
222103_at	210511_s_at
222103_at	229639_s_at
222103_at	211508_s_at
222103_at	209509_s_at
222103_at	203616_at
222103_at	205019_s_at
222103_at	211851_x_at
222103_at	217561_at
222103_at	203673_at
222103_at	240686_x_at
222103_at	243213_at
222103_at	208291_s_at
222103_at	214630_at
222103_at	228956_at
222103_at	237469_at
222103_at	214610_at
222103_at	205259_at
222103_at	204655_at
222103_at	217303_s_at
222103_at	221384_at
222103_at	242009_at
222103_at	206291_at
222103_at	241923_x_at
222103_at	222065_s_at
222103_at	240911_at
222103_at	216105_x_at
222103_at	232082_x_at
222103_at	213067_at
222103_at	231228_at
222103_at	208712_at
222103_at	210325_at
222103_at	211884_s_at
222103_at	213226_at
222103_at	216607_s_at
222103_at	234431_at
222103_at	211687_x_at
222103_at	206367_at
222103_at	213921_at
222103_at	240863_at
212984_at	207113_s_at
212984_at	228121_at
212984_at	202284_s_at
212984_at	227486_at
212984_at	206211_at
212984_at	206577_at
212984_at	213281_at
212984_at	233615_at
212984_at	208712_at
212984_at	214630_at
212984_at	231587_at
212984_at	214610_at
212984_at	206598_at
212984_at	213791_at
212984_at	210354_at
212984_at	201860_s_at
212984_at	205899_at
212984_at	208173_at
212984_at	211540_s_at
212984_at	209189_at
212984_at	227463_at
212984_at	216442_x_at
212984_at	212984_at
212984_at	216248_s_at
212984_at	208383_s_at
212984_at	201892_s_at
212984_at	235754_at
212984_at	202672_s_at
212984_at	217190_x_at
212984_at	239031_at
212984_at	210325_at
212984_at	204309_at
212984_at	240863_at
212984_at	227404_s_at
212984_at	201069_at
212984_at	219148_at
212984_at	204748_at
202672_s_at	233615_at
202672_s_at	202672_s_at
202672_s_at	211300_s_at
202672_s_at	206211_at
202672_s_at	204475_at
202672_s_at	228121_at
202672_s_at	209795_at
202672_s_at	205899_at
202672_s_at	201069_at
202672_s_at	204655_at
202672_s_at	229868_s_at
202672_s_at	241082_at
202672_s_at	213791_at
200779_at	37028_at
200779_at	211549_s_at
200779_at	206577_at
200779_at	233615_at
200779_at	241082_at
200779_at	233207_at
230938_x_at	233207_at
231927_at	230031_at
231927_at	200670_at
231927_at	202401_s_at
231927_at	239996_x_at
203454_s_at	208712_at
234938_at	235668_at
210419_at	230549_at
210419_at	217190_x_at
210419_at	229971_at
210419_at	231532_at
210419_at	236088_at
210419_at	202273_at
210419_at	223506_at
210419_at	217561_at
204908_s_at	211524_at
204908_s_at	216033_s_at
204908_s_at	207469_s_at
204908_s_at	206049_at
228758_at	209189_at
228758_at	229408_at
228758_at	211300_s_at
228758_at	228813_at
228758_at	231228_at
228758_at	228758_at
228758_at	214261_s_at
228758_at	235668_at
228758_at	243773_at
228758_at	213281_at
228758_at	231259_s_at
211851_x_at	209112_at
211851_x_at	230549_at
211851_x_at	240613_at
211851_x_at	203409_at
211851_x_at	224833_at
211851_x_at	235906_at
211851_x_at	243358_at
211851_x_at	243213_at
211851_x_at	220802_at
211851_x_at	211300_s_at
211851_x_at	207005_s_at
211851_x_at	217400_at
211851_x_at	241926_s_at
211851_x_at	1552742_at
211851_x_at	215564_at
211851_x_at	217190_x_at
211851_x_at	201272_at
211851_x_at	205842_s_at
211851_x_at	211621_at
211851_x_at	210850_s_at
211851_x_at	203725_at
214727_at	217190_x_at
214727_at	206492_at
206430_at	216705_s_at
206430_at	210808_s_at
206430_at	206664_at
206430_at	204623_at
206430_at	226817_at
206387_at	216705_s_at
206387_at	209608_s_at
206387_at	207005_s_at
206387_at	223509_at
206387_at	206312_at
206387_at	204673_at
206387_at	240164_at
206387_at	210808_s_at
206387_at	205130_at
206387_at	206664_at
206387_at	226817_at
206387_at	204623_at
204039_at	231694_at
204039_at	217861_s_at
204039_at	237014_at
204039_at	203725_at
204039_at	207005_s_at
204039_at	221750_at
204039_at	202018_s_at
204039_at	214456_x_at
204039_at	223579_s_at
204039_at	236284_at
204039_at	211839_s_at
204039_at	230090_at
204039_at	202805_s_at
204039_at	218082_s_at
204039_at	214601_at
204039_at	204548_at
204039_at	214599_at
204039_at	201106_at
204039_at	222802_at
204039_at	206398_s_at
204039_at	214842_s_at
204039_at	217683_at
204039_at	214461_at
204039_at	214770_at
204039_at	203535_at
204039_at	225655_at
204039_at	214622_at
204039_at	213475_s_at
204039_at	204694_at
204039_at	230914_at
204039_at	217344_at
204039_at	220570_at
204039_at	202284_s_at
204039_at	210184_at
204039_at	209112_at
204039_at	208383_s_at
204039_at	205910_s_at
204039_at	202834_at
204039_at	215485_s_at
204039_at	228433_at
204039_at	201069_at
204039_at	205650_s_at
204039_at	222103_at
204039_at	204947_at
204039_at	210333_at
204039_at	207433_at
204039_at	217183_at
204039_at	232737_s_at
204039_at	206210_s_at
204039_at	224760_at
204039_at	40284_at
204039_at	243901_at
204039_at	242105_at
204039_at	200049_at
204039_at	210505_at
204039_at	217400_at
204039_at	233538_s_at
204039_at	210049_at
204039_at	211816_x_at
204039_at	242812_at
204039_at	214627_at
204039_at	214261_s_at
204039_at	211804_s_at
204039_at	200642_at
204039_at	201666_at
204039_at	200621_at
204039_at	210196_s_at
204039_at	210669_at
204039_at	227463_at
204039_at	203915_at
204039_at	244704_at
204039_at	236988_x_at
204039_at	207218_at
204039_at	240110_at
204039_at	632_at
204039_at	205207_at
204039_at	217006_x_at
204039_at	207951_at
204039_at	211577_s_at
204039_at	216204_at
204039_at	204363_at
204039_at	203085_s_at
204039_at	201792_at
204039_at	231579_s_at
204039_at	216341_s_at
204039_at	201389_at
204039_at	200684_s_at
204039_at	210850_s_at
204039_at	203591_s_at
204039_at	222222_s_at
204039_at	237989_at
204039_at	202338_at
204039_at	206312_at
204039_at	235908_at
204039_at	209453_at
204039_at	213705_at
204039_at	216269_s_at
204039_at	203949_at
204039_at	227314_at
204039_at	204174_at
204039_at	242748_at
204039_at	237289_at
204039_at	217254_s_at
204039_at	220802_at
204039_at	228729_at
204039_at	211540_s_at
204039_at	1552742_at
204039_at	223839_s_at
204039_at	217564_s_at
204039_at	234706_x_at
204039_at	237469_at
204039_at	207906_at
204039_at	224734_at
204039_at	207794_at
204039_at	214199_at
204039_at	210327_s_at
204039_at	207092_at
204039_at	214358_at
204039_at	207539_s_at
204039_at	220109_at
204039_at	228414_at
204039_at	242979_at
204039_at	243609_at
204039_at	204655_at
204039_at	211016_x_at
204039_at	217143_s_at
204039_at	203523_at
204039_at	216442_x_at
204039_at	243951_at
204039_at	207901_at
204039_at	202847_at
204039_at	205222_at
204039_at	210118_s_at
204039_at	227265_at
204039_at	202308_at
204039_at	201743_at
204039_at	207185_at
204039_at	242336_at
204039_at	208712_at
204039_at	241994_at
204039_at	238231_at
204039_at	211300_s_at
204039_at	207952_at
204039_at	206606_at
213006_at	221750_at
213006_at	207113_s_at
213006_at	205207_at
213006_at	216269_s_at
213006_at	234706_x_at
213006_at	207092_at
213006_at	204121_at
213006_at	204363_at
213006_at	214199_at
213006_at	208712_at
213006_at	204174_at
213006_at	240863_at
213006_at	206210_s_at
213006_at	204655_at
213006_at	242105_at
213006_at	206560_s_at
213006_at	217767_at
213006_at	39402_at
213006_at	210118_s_at
213006_at	220109_at
214523_at	237414_at
214523_at	204174_at
214523_at	211839_s_at
214523_at	201106_at
214523_at	59625_at
214523_at	203949_at
214523_at	202018_s_at
214523_at	244089_at
214523_at	210446_at
214523_at	205312_at
225527_at	207539_s_at
217563_at	202628_s_at
237289_at	203852_s_at
237289_at	211851_x_at
237289_at	203616_at
237289_at	209189_at
237289_at	233615_at
237289_at	39402_at
237289_at	206977_at
237289_at	216609_at
237289_at	206577_at
237289_at	204309_at
237289_at	240863_at
237289_at	202936_s_at
237289_at	216607_s_at
237289_at	238569_at
237289_at	206598_at
237289_at	239031_at
237289_at	231228_at
237289_at	208712_at
237289_at	201743_at
237289_at	210325_at
237289_at	237289_at
237289_at	227404_s_at
237289_at	204603_at
237289_at	216341_s_at
237289_at	236028_at
237289_at	208937_s_at
237289_at	202081_at
237289_at	210354_at
237289_at	211687_x_at
237289_at	216248_s_at
237289_at	219148_at
237289_at	204748_at
237289_at	218302_at
237289_at	221477_s_at
237289_at	204548_at
237289_at	223903_at
237289_at	207113_s_at
237289_at	216520_s_at
237289_at	238030_at
237289_at	214610_at
237289_at	208291_s_at
237289_at	234706_x_at
237289_at	224985_at
237289_at	242009_at
237289_at	201574_at
237289_at	209747_at
237289_at	220109_at
237289_at	204449_at
237289_at	217028_at
237289_at	216597_at
237289_at	204363_at
237289_at	222065_s_at
237289_at	205825_at
237289_at	230307_at
237289_at	240686_x_at
237289_at	39249_at
237289_at	216424_at
237289_at	204247_s_at
237289_at	213281_at
237289_at	210139_s_at
237289_at	228962_at
237289_at	240164_at
237289_at	201666_at
237289_at	240285_at
237289_at	205758_at
237289_at	205586_x_at
237289_at	209453_at
237289_at	213067_at
237289_at	230090_at
237289_at	211831_s_at
237289_at	206291_at
237289_at	205378_s_at
237289_at	201516_at
237289_at	210154_at
237289_at	235754_at
237289_at	219076_s_at
237289_at	200790_at
237289_at	201115_at
237289_at	204614_at
237289_at	214650_x_at
237289_at	211517_s_at
237289_at	240911_at
237289_at	210511_s_at
237289_at	210297_s_at
237289_at	207005_s_at
237289_at	206729_at
237289_at	205715_at
237289_at	212501_at
237289_at	217584_at
237289_at	233360_at
237289_at	215564_at
237289_at	205676_at
237289_at	208383_s_at
237289_at	210754_s_at
237289_at	203737_s_at
237289_at	220570_at
237289_at	210764_s_at
237289_at	228956_at
237289_at	209930_s_at
237289_at	234514_at
237289_at	203673_at
237289_at	223678_s_at
237289_at	223333_s_at
237289_at	231665_at
237289_at	244606_at
237289_at	206813_at
237289_at	212391_x_at
237289_at	205899_at
237289_at	204434_at
237289_at	214630_at
237289_at	200650_s_at
237289_at	215485_s_at
237289_at	207720_at
237289_at	214413_at
237289_at	211549_s_at
237289_at	204011_at
237289_at	210961_s_at
237289_at	200824_at
237289_at	211123_at
237289_at	203135_at
237289_at	205259_at
237289_at	211616_s_at
237289_at	206803_at
237289_at	223342_at
237289_at	202331_at
237289_at	242903_at
237289_at	202672_s_at
237289_at	243476_at
237289_at	221384_at
237289_at	232809_s_at
237289_at	229639_s_at
237289_at	230500_at
237289_at	237722_at
237289_at	230368_at
237289_at	238736_at
237289_at	228121_at
237289_at	234354_x_at
237289_at	217181_at
237289_at	217143_s_at
237289_at	217263_x_at
237289_at	201860_s_at
237289_at	211340_s_at
237289_at	203085_s_at
237289_at	200049_at
237289_at	234964_at
237289_at	203665_at
237289_at	217303_s_at
237289_at	214217_at
237289_at	207433_at
237289_at	225886_at
237289_at	202847_at
237289_at	244689_at
237289_at	211492_s_at
237289_at	210688_s_at
237289_at	209953_s_at
237289_at	206367_at
237289_at	205811_at
237289_at	208504_x_at
237289_at	238816_at
237289_at	41660_at
237289_at	235540_at
237289_at	35179_at
237289_at	210342_s_at
237289_at	205207_at
237289_at	211508_s_at
237289_at	206170_at
237289_at	208510_s_at
237289_at	216979_at
237289_at	214601_at
237289_at	201566_x_at
237289_at	237989_at
237289_at	214480_at
237289_at	206480_at
237289_at	204697_s_at
237289_at	217020_at
237289_at	238669_at
237289_at	217561_at
237289_at	230494_at
237289_at	216269_s_at
237289_at	213693_s_at
237289_at	243213_at
237289_at	214652_at
237289_at	207510_at
237289_at	226066_at
237289_at	234916_at
237289_at	216442_x_at
237289_at	230426_at
237289_at	205903_s_at
237289_at	204655_at
237289_at	216321_s_at
237289_at	231240_at
237289_at	206622_at
237289_at	210333_at
237819_at	230031_at
230511_at	204103_at
230511_at	210325_at
230511_at	209189_at
230511_at	233615_at
230511_at	206598_at
230511_at	204475_at
230511_at	216607_s_at
230511_at	240863_at
230511_at	214480_at
230511_at	213281_at
230511_at	207022_s_at
230511_at	208712_at
230511_at	208291_s_at
230511_at	205899_at
230511_at	227463_at
230511_at	201106_at
230511_at	215485_s_at
230511_at	208383_s_at
230511_at	211517_s_at
230511_at	217181_at
230511_at	220170_at
230511_at	228202_at
230511_at	203135_at
230511_at	201860_s_at
230511_at	207720_at
231742_at	206671_at
228021_at	208937_s_at
202521_at	214953_s_at
202521_at	217232_x_at
202521_at	211851_x_at
202521_at	234706_x_at
202521_at	224997_x_at
202521_at	211540_s_at
202521_at	209193_at
202521_at	202240_at
202521_at	207199_at
202521_at	231779_at
206813_at	212983_at
206813_at	211300_s_at
209783_at	214842_s_at
209783_at	243544_at
231778_at	233615_at
57739_at	209112_at
57739_at	230348_at
204947_at	202808_at
204947_at	1562299_at
204947_at	206353_at
204947_at	1562264_at
204947_at	219070_s_at
204947_at	201666_at
204947_at	229047_at
204947_at	207121_s_at
204947_at	209159_s_at
204947_at	223156_at
204947_at	40284_at
204947_at	204634_at
204947_at	1569225_a_at
204947_at	205954_at
204947_at	205706_s_at
204947_at	219595_at
204947_at	211385_x_at
204947_at	238815_at
204947_at	210888_s_at
204947_at	209787_s_at
204947_at	212588_at
204947_at	235591_at
204947_at	223980_s_at
204947_at	218444_at
204947_at	216445_at
204947_at	236382_at
204947_at	226461_at
204947_at	234212_at
204947_at	213990_s_at
204947_at	238224_at
204947_at	202960_s_at
204947_at	244575_at
204947_at	233724_at
204947_at	242927_at
204947_at	218478_s_at
204947_at	221458_at
204947_at	206683_at
204947_at	228121_at
204947_at	228215_at
204947_at	236456_at
204947_at	206631_at
204947_at	238029_s_at
204947_at	208667_s_at
204947_at	208946_s_at
204947_at	209604_s_at
204947_at	204174_at
204947_at	230114_at
204947_at	218082_s_at
204947_at	202495_at
204947_at	242056_at
204947_at	1557628_s_at
204947_at	34408_at
204947_at	202703_at
204947_at	214091_s_at
204947_at	230174_at
204947_at	202364_at
204947_at	214456_x_at
204947_at	201546_at
204947_at	236434_at
204947_at	243829_at
204947_at	220206_at
204947_at	203599_s_at
204947_at	215757_at
204947_at	240661_at
204947_at	205024_s_at
204947_at	217509_x_at
204947_at	214911_s_at
204947_at	206718_at
204947_at	201699_at
204947_at	206498_at
204947_at	201106_at
204947_at	226281_at
204947_at	236880_at
204947_at	238663_x_at
204947_at	211540_s_at
204947_at	242760_x_at
204947_at	204677_at
204947_at	218231_at
204947_at	219535_at
204947_at	238748_at
204947_at	238520_at
204947_at	226915_s_at
204947_at	231629_x_at
204947_at	204867_at
204947_at	213475_s_at
204947_at	239871_at
204947_at	200036_s_at
204947_at	239930_at
204947_at	225066_at
204947_at	217683_at
204947_at	243841_at
204947_at	201709_s_at
204947_at	215885_at
204947_at	205192_at
204947_at	200078_s_at
204947_at	232195_at
204947_at	224313_at
204947_at	206606_at
204947_at	214068_at
204947_at	212885_at
204947_at	206825_at
204947_at	209358_at
204947_at	209593_s_at
204947_at	204558_at
204947_at	208941_s_at
204947_at	220135_s_at
204947_at	214629_x_at
204947_at	242745_at
204947_at	212368_at
204947_at	37872_at
204947_at	214316_x_at
204947_at	231520_at
204947_at	205180_s_at
204947_at	206687_s_at
204947_at	203686_at
204947_at	230461_s_at
204947_at	209619_at
204947_at	203572_s_at
204947_at	1553215_s_at
204947_at	230393_at
204947_at	232874_at
204947_at	217046_s_at
204947_at	205910_s_at
204947_at	236140_at
204947_at	231423_s_at
204947_at	226660_at
204947_at	221522_at
204947_at	210090_at
204947_at	242069_at
204947_at	1553430_a_at
204947_at	220275_at
204947_at	208747_s_at
204947_at	1560198_at
204947_at	206647_at
204947_at	207111_at
204947_at	205423_at
204947_at	201406_at
204947_at	210774_s_at
204947_at	216102_at
204947_at	211349_at
204947_at	238925_at
204947_at	203271_s_at
204947_at	205780_at
204947_at	201631_s_at
204947_at	209051_s_at
204947_at	203696_s_at
204947_at	205263_at
204947_at	200009_at
204947_at	215391_at
204947_at	242482_at
204947_at	242455_at
204947_at	204696_s_at
204947_at	224392_s_at
204947_at	215481_s_at
204947_at	224945_at
204947_at	242105_at
204947_at	202751_at
204947_at	234407_s_at
204947_at	211792_s_at
204947_at	242686_at
204947_at	217913_at
204947_at	205708_s_at
204947_at	206254_at
204947_at	209390_at
204947_at	231119_at
204947_at	241861_at
204947_at	205699_at
204947_at	235668_at
204947_at	208323_s_at
204947_at	209932_s_at
204947_at	216349_at
204947_at	227258_at
204947_at	207062_at
204947_at	231230_at
204947_at	217414_x_at
204947_at	209462_at
204947_at	243845_at
204947_at	54037_at
204947_at	228707_at
204947_at	219263_at
204947_at	211554_s_at
204947_at	202413_s_at
204947_at	200697_at
204947_at	203570_at
204947_at	204845_s_at
204947_at	204023_at
204947_at	218924_s_at
204947_at	209491_s_at
204947_at	1560698_a_at
204947_at	226692_at
204947_at	222901_s_at
204947_at	205218_at
204947_at	225185_at
204947_at	235670_at
204947_at	204768_s_at
204947_at	213654_at
204947_at	236239_at
204947_at	211810_s_at
204947_at	227698_s_at
204947_at	242697_at
204947_at	217028_at
204947_at	207275_s_at
204947_at	1563610_at
204947_at	201066_at
204947_at	224655_at
204947_at	231887_s_at
204947_at	221593_s_at
204947_at	240589_at
204947_at	220752_at
204947_at	209507_at
204947_at	201175_at
204947_at	208581_x_at
204947_at	231513_at
204947_at	230536_at
204947_at	200713_s_at
204947_at	225093_at
204947_at	244293_at
204947_at	223320_s_at
204947_at	208570_at
204947_at	200043_at
204947_at	202077_at
204947_at	201459_at
204947_at	225275_at
204947_at	204947_at
204947_at	203396_at
204947_at	1552598_at
204947_at	240517_at
204947_at	219612_s_at
204947_at	231028_at
204947_at	217168_s_at
204947_at	64371_at
204947_at	220643_s_at
204947_at	228667_at
204947_at	224734_at
204947_at	208572_at
204947_at	235855_at
204947_at	235969_at
204947_at	209088_s_at
204947_at	220559_at
204947_at	217871_s_at
204947_at	210764_s_at
204947_at	230167_at
204947_at	36830_at
204947_at	225447_at
204947_at	232146_at
204947_at	1569739_at
204947_at	216066_at
204947_at	210093_s_at
204947_at	209125_at
204947_at	206210_s_at
204947_at	239522_at
204947_at	204015_s_at
204947_at	207826_s_at
204947_at	228553_at
204947_at	210908_s_at
204947_at	239595_at
204947_at	204662_at
204947_at	224910_at
204947_at	240191_at
204947_at	202338_at
204947_at	210101_x_at
204947_at	220766_at
204947_at	203938_s_at
204947_at	210436_at
204947_at	214261_s_at
204947_at	229109_s_at
204947_at	240122_at
204947_at	823_at
204947_at	35626_at
204947_at	216234_s_at
204947_at	201555_at
204947_at	201795_at
204947_at	210587_at
204947_at	230068_s_at
204947_at	239006_at
204947_at	216592_at
204947_at	204418_x_at
204947_at	202887_s_at
204947_at	231187_at
204947_at	201000_at
204947_at	228844_at
204947_at	213958_at
204947_at	207900_at
204947_at	242411_at
204947_at	218176_at
204947_at	202520_s_at
204947_at	234491_s_at
204947_at	204482_at
204947_at	204512_at
204947_at	235467_s_at
204947_at	239265_at
204947_at	205267_at
204947_at	239874_at
204947_at	206995_x_at
204947_at	203138_at
204947_at	222486_s_at
204947_at	211607_x_at
204947_at	212224_at
204947_at	203544_s_at
204947_at	202116_at
204947_at	216282_x_at
204947_at	228488_at
204947_at	202785_at
204947_at	243981_at
204947_at	209421_at
204947_at	211080_s_at
204947_at	227683_x_at
204947_at	211081_s_at
204947_at	238030_at
204947_at	208678_at
204947_at	222802_at
204947_at	222699_s_at
204947_at	211755_s_at
204947_at	206229_x_at
204947_at	228368_at
204947_at	236207_at
204947_at	235044_at
204947_at	227692_at
204947_at	215925_s_at
204947_at	208649_s_at
204947_at	218617_at
204947_at	229789_at
204947_at	200901_s_at
204947_at	229971_at
204947_at	233555_s_at
204947_at	204992_s_at
204947_at	239846_at
204947_at	207433_at
204947_at	210318_at
204947_at	222466_s_at
204947_at	205909_at
204947_at	203693_s_at
204947_at	201004_at
204947_at	224471_s_at
204947_at	210688_s_at
204947_at	217279_x_at
204947_at	214953_s_at
204947_at	235833_at
204947_at	213479_at
204947_at	204246_s_at
204947_at	237469_at
204947_at	235275_at
204947_at	227795_at
204947_at	202499_s_at
204947_at	216705_s_at
204947_at	59625_at
204947_at	203373_at
204947_at	219166_at
204947_at	215215_s_at
204947_at	39402_at
204947_at	219505_at
204947_at	1561671_at
204947_at	218882_s_at
204947_at	226009_at
204947_at	208409_at
204947_at	203152_at
204947_at	214908_s_at
204947_at	220652_at
204947_at	239800_at
204947_at	208712_at
204947_at	223307_at
204947_at	216411_s_at
204947_at	243883_at
204947_at	32099_at
204947_at	229578_at
204947_at	208787_at
204947_at	232233_at
204947_at	200610_s_at
204947_at	205563_at
204947_at	223794_at
204947_at	214468_at
204947_at	213302_at
204947_at	227045_at
204947_at	210118_s_at
204947_at	235754_at
204947_at	240993_at
204947_at	205747_at
204947_at	211888_x_at
204947_at	216237_s_at
204947_at	238177_at
204947_at	202330_s_at
204947_at	1553529_at
204947_at	203756_at
204947_at	219196_at
204947_at	226632_at
204947_at	222134_at
204947_at	216156_at
204947_at	228607_at
204947_at	229001_at
204947_at	205119_s_at
204947_at	38241_at
204947_at	214079_at
204947_at	1554253_a_at
204947_at	48612_at
204947_at	210913_at
204947_at	203524_s_at
204947_at	202465_at
204947_at	211668_s_at
204947_at	232546_at
204947_at	209957_s_at
204947_at	223078_s_at
204947_at	203949_at
204947_at	1559614_at
204947_at	206492_at
204947_at	235395_at
204947_at	217400_at
204947_at	204852_s_at
204947_at	232216_at
204947_at	227336_at
204947_at	244638_at
204947_at	221466_at
204947_at	207005_s_at
204947_at	204244_s_at
204947_at	215506_s_at
204947_at	213560_at
204947_at	207199_at
204947_at	211153_s_at
204947_at	211156_at
204947_at	203957_at
204947_at	203837_at
204947_at	211600_at
204947_at	205720_at
204947_at	202265_at
204947_at	224997_x_at
204947_at	211687_x_at
235582_at	229109_s_at
235582_at	228607_at
235582_at	218082_s_at
235582_at	202013_s_at
235582_at	205708_s_at
235582_at	227045_at
235582_at	202465_at
235582_at	211792_s_at
235582_at	227336_at
235582_at	207064_s_at
235582_at	205780_at
235582_at	202116_at
235582_at	238541_at
235582_at	235449_at
235582_at	235591_at
235582_at	219070_s_at
235582_at	202413_s_at
235582_at	218478_s_at
235582_at	204894_s_at
235582_at	207558_s_at
235582_at	229789_at
235582_at	203524_s_at
235582_at	202260_s_at
235582_at	236382_at
235582_at	235467_s_at
235582_at	227491_at
235582_at	204662_at
235582_at	220752_at
235582_at	209604_s_at
235582_at	216234_s_at
235582_at	228121_at
235582_at	239871_at
235582_at	206277_at
235582_at	231887_s_at
235582_at	37232_at
235582_at	1563465_at
235582_at	230174_at
235582_at	1560698_a_at
235582_at	204246_s_at
235582_at	224945_at
235582_at	202785_at
235582_at	213654_at
235582_at	226660_at
235582_at	238925_at
235582_at	217871_s_at
235582_at	230167_at
235582_at	200043_at
235582_at	212143_s_at
235582_at	223320_s_at
235582_at	207275_s_at
235582_at	217913_at
235582_at	225919_s_at
235582_at	228215_at
235582_at	235711_at
235582_at	228553_at
235582_at	238663_x_at
235582_at	205930_at
235582_at	229568_at
235582_at	202364_at
235582_at	205909_at
235582_at	213911_s_at
235582_at	201795_at
235582_at	234561_at
235582_at	214911_s_at
235582_at	216102_at
235582_at	1552598_at
235582_at	240236_at
235582_at	222747_s_at
235582_at	201599_at
235582_at	219166_at
235582_at	227839_at
235582_at	202499_s_at
235582_at	212368_at
235582_at	234456_at
235582_at	242745_at
235582_at	229001_at
235582_at	236207_at
235582_at	211080_s_at
235582_at	223307_at
235582_at	203292_s_at
235582_at	203938_s_at
235582_at	227258_at
235582_at	235668_at
235582_at	228065_at
235582_at	229273_at
235582_at	201004_at
235582_at	205024_s_at
235582_at	211496_s_at
235582_at	225093_at
235582_at	205747_at
235582_at	205673_s_at
235582_at	204867_at
235582_at	214629_x_at
235582_at	240661_at
235582_at	232874_at
235582_at	228525_at
235582_at	228667_at
235582_at	208291_s_at
235582_at	48612_at
235582_at	231775_at
235582_at	211349_at
235582_at	216079_at
235582_at	208747_s_at
235582_at	208787_at
235582_at	211668_s_at
235582_at	223794_at
235582_at	200713_s_at
235582_at	227345_at
235582_at	202960_s_at
235582_at	235969_at
235582_at	229542_at
235582_at	240191_at
235582_at	209358_at
235582_at	210908_s_at
235582_at	237785_at
235582_at	89476_r_at
235582_at	202077_at
235582_at	211267_at
235582_at	208946_s_at
235582_at	218964_at
235582_at	210093_s_at
235582_at	241794_at
235582_at	229263_at
235582_at	209491_s_at
235582_at	224919_at
235582_at	232546_at
235582_at	238224_at
235582_at	203837_at
203693_s_at	211668_s_at
203693_s_at	208946_s_at
203693_s_at	232546_at
203693_s_at	215506_s_at
38707_r_at	223485_at
38707_r_at	208946_s_at
38707_r_at	200006_at
38707_r_at	217491_x_at
38707_r_at	201484_at
38707_r_at	216088_s_at
38707_r_at	200819_s_at
38707_r_at	244089_at
38707_r_at	231629_x_at
38707_r_at	215714_s_at
38707_r_at	238977_at
38707_r_at	209421_at
38707_r_at	200858_s_at
38707_r_at	32723_at
38707_r_at	230914_at
38707_r_at	211690_at
38707_r_at	220493_at
38707_r_at	203554_x_at
38707_r_at	205677_s_at
38707_r_at	203725_at
38707_r_at	239846_at
38707_r_at	229165_at
38707_r_at	216551_x_at
38707_r_at	217127_at
38707_r_at	209932_s_at
38707_r_at	41037_at
38707_r_at	215822_x_at
38707_r_at	216981_x_at
38707_r_at	204170_s_at
38707_r_at	204478_s_at
38707_r_at	217913_at
38707_r_at	59625_at
38707_r_at	217280_x_at
38707_r_at	214259_s_at
38707_r_at	224760_at
38707_r_at	203872_at
38707_r_at	235582_at
38707_r_at	208649_s_at
38707_r_at	204363_at
38707_r_at	216066_at
38707_r_at	205024_s_at
38707_r_at	242111_at
38707_r_at	244802_at
38707_r_at	222259_s_at
38707_r_at	244001_at
38707_r_at	212685_s_at
38707_r_at	205909_at
38707_r_at	228923_at
38707_r_at	202461_at
38707_r_at	202338_at
38707_r_at	232643_at
38707_r_at	240686_x_at
38707_r_at	204558_at
38707_r_at	208668_x_at
38707_r_at	200610_s_at
38707_r_at	211513_s_at
38707_r_at	48808_at
38707_r_at	202708_s_at
38707_r_at	241954_at
38707_r_at	237863_at
38707_r_at	200713_s_at
38707_r_at	217684_at
38707_r_at	202275_at
38707_r_at	213140_s_at
38707_r_at	211080_s_at
38707_r_at	240187_at
38707_r_at	233560_x_at
38707_r_at	213281_at
38707_r_at	204768_s_at
38707_r_at	237469_at
38707_r_at	213347_x_at
38707_r_at	203696_s_at
38707_r_at	224693_at
38707_r_at	211113_s_at
38707_r_at	214179_s_at
38707_r_at	206836_at
38707_r_at	212097_at
38707_r_at	217714_x_at
38707_r_at	205782_at
38707_r_at	204413_at
38707_r_at	202437_s_at
38707_r_at	231119_at
38707_r_at	218708_at
38707_r_at	240517_at
38707_r_at	205085_at
38707_r_at	209545_s_at
38707_r_at	243845_at
38707_r_at	205140_at
38707_r_at	204822_at
38707_r_at	222741_s_at
38707_r_at	211269_s_at
38707_r_at	222608_s_at
38707_r_at	204023_at
38707_r_at	205287_s_at
38707_r_at	216237_s_at
38707_r_at	204979_s_at
38707_r_at	215711_s_at
38707_r_at	212672_at
38707_r_at	239800_at
38707_r_at	211524_at
38707_r_at	214144_at
38707_r_at	209507_at
38707_r_at	221075_s_at
38707_r_at	213854_at
38707_r_at	217400_at
38707_r_at	234938_at
38707_r_at	224585_x_at
38707_r_at	202330_s_at
38707_r_at	211855_s_at
38707_r_at	207505_at
38707_r_at	205345_at
38707_r_at	231028_at
38707_r_at	242654_at
38707_r_at	202240_at
38707_r_at	225476_at
38707_r_at	214821_at
38707_r_at	224734_at
38707_r_at	219540_at
38707_r_at	223167_s_at
38707_r_at	228898_s_at
38707_r_at	229827_at
38707_r_at	214185_at
38707_r_at	212391_x_at
38707_r_at	244315_at
38707_r_at	213892_s_at
38707_r_at	211804_s_at
38707_r_at	225601_at
38707_r_at	234799_at
38707_r_at	214316_x_at
38707_r_at	226898_s_at
38707_r_at	229239_x_at
38707_r_at	236324_at
38707_r_at	213911_s_at
38707_r_at	202810_at
38707_r_at	209709_s_at
38707_r_at	205970_at
38707_r_at	242069_at
38707_r_at	227428_at
38707_r_at	207199_at
38707_r_at	244575_at
38707_r_at	205428_s_at
38707_r_at	211540_s_at
38707_r_at	207826_s_at
38707_r_at	203235_at
38707_r_at	228433_at
38707_r_at	204786_s_at
38707_r_at	208541_x_at
38707_r_at	203693_s_at
38707_r_at	213849_s_at
38707_r_at	211549_s_at
38707_r_at	211966_at
38707_r_at	206888_s_at
38707_r_at	218355_at
38707_r_at	244462_at
38707_r_at	219664_s_at
38707_r_at	215707_s_at
38707_r_at	204696_s_at
38707_r_at	237139_at
38707_r_at	215491_at
38707_r_at	203609_s_at
38707_r_at	218009_s_at
38707_r_at	244166_at
38707_r_at	211981_at
38707_r_at	204144_s_at
38707_r_at	216969_s_at
38707_r_at	203012_x_at
38707_r_at	205176_s_at
38707_r_at	210334_x_at
38707_r_at	203968_s_at
38707_r_at	222492_at
38707_r_at	242325_at
38707_r_at	214911_s_at
38707_r_at	231235_at
38707_r_at	211839_s_at
38707_r_at	211851_x_at
38707_r_at	201627_s_at
38707_r_at	225695_at
38707_r_at	216629_at
38707_r_at	226200_at
38707_r_at	208712_at
38707_r_at	203362_s_at
38707_r_at	203844_at
38707_r_at	223290_at
38707_r_at	205046_at
38707_r_at	200918_s_at
38707_r_at	233387_s_at
38707_r_at	204928_s_at
38707_r_at	235741_at
38707_r_at	214080_x_at
38707_r_at	228491_at
38707_r_at	225576_at
38707_r_at	211300_s_at
38707_r_at	211537_x_at
38707_r_at	228771_at
38707_r_at	234376_at
38707_r_at	238075_at
38707_r_at	203544_s_at
38707_r_at	207598_x_at
38707_r_at	215757_at
38707_r_at	203983_at
38707_r_at	210766_s_at
38707_r_at	203422_at
38707_r_at	201555_at
38707_r_at	224919_at
38707_r_at	232546_at
38707_r_at	201897_s_at
38707_r_at	239219_at
38707_r_at	221663_x_at
38707_r_at	222891_s_at
38707_r_at	208361_s_at
38707_r_at	202529_at
38707_r_at	201115_at
38707_r_at	213284_at
38707_r_at	215506_s_at
38707_r_at	205720_at
38707_r_at	203837_at
38707_r_at	204947_at
221586_s_at	215506_s_at
203957_at	208946_s_at
203957_at	207199_at
227404_s_at	204130_at
227404_s_at	221914_at
227404_s_at	208712_at
227404_s_at	207113_s_at
227404_s_at	230337_at
227404_s_at	242400_at
227404_s_at	231694_at
227404_s_at	204870_s_at
227404_s_at	214627_at
227404_s_at	230202_at
227404_s_at	200733_s_at
227404_s_at	212501_at
227404_s_at	227463_at
227404_s_at	231683_at
227404_s_at	200642_at
227404_s_at	217006_x_at
227404_s_at	216953_s_at
227404_s_at	207339_s_at
227404_s_at	201150_s_at
227404_s_at	231579_s_at
227404_s_at	205207_at
227404_s_at	217112_at
227404_s_at	208983_s_at
227404_s_at	233322_at
227404_s_at	211607_x_at
227404_s_at	232546_at
227404_s_at	205291_at
227404_s_at	220802_at
227404_s_at	227209_at
227404_s_at	208928_at
227404_s_at	211373_s_at
227404_s_at	240197_at
227404_s_at	214792_x_at
227404_s_at	239996_x_at
227404_s_at	202575_at
227404_s_at	208510_s_at
227404_s_at	211300_s_at
227404_s_at	210354_at
227404_s_at	204247_s_at
227404_s_at	204363_at
227404_s_at	1552742_at
227404_s_at	207005_s_at
227404_s_at	217404_s_at
227404_s_at	201272_at
227404_s_at	213281_at
227404_s_at	208944_at
227404_s_at	223333_s_at
227404_s_at	209795_at
227404_s_at	205378_s_at
227404_s_at	215771_x_at
227404_s_at	223679_at
227404_s_at	211123_at
227404_s_at	211540_s_at
227404_s_at	209278_s_at
227404_s_at	214366_s_at
227404_s_at	211831_s_at
227404_s_at	229868_s_at
227404_s_at	232809_s_at
227404_s_at	243951_at
227404_s_at	211668_s_at
227404_s_at	201892_s_at
227404_s_at	211833_s_at
227404_s_at	206674_at
227404_s_at	204015_s_at
227404_s_at	242622_x_at
227404_s_at	204380_s_at
227404_s_at	214471_x_at
227404_s_at	217279_x_at
227404_s_at	212772_s_at
227404_s_at	215564_at
227404_s_at	206760_s_at
227404_s_at	204697_s_at
227404_s_at	210367_s_at
227404_s_at	206029_at
227404_s_at	210342_s_at
227404_s_at	201666_at
227404_s_at	234475_x_at
227404_s_at	204422_s_at
227404_s_at	244377_at
227404_s_at	239336_at
227404_s_at	211621_at
227404_s_at	215573_at
227404_s_at	222719_s_at
227404_s_at	211861_x_at
227404_s_at	235546_at
227404_s_at	205110_s_at
227404_s_at	234418_x_at
227404_s_at	230329_s_at
227404_s_at	216442_x_at
227404_s_at	206398_s_at
227404_s_at	210850_s_at
227404_s_at	203683_s_at
227404_s_at	217181_at
227404_s_at	206422_at
227404_s_at	229218_at
227404_s_at	202672_s_at
227404_s_at	210334_x_at
227404_s_at	206991_s_at
227404_s_at	204420_at
227404_s_at	203725_at
227404_s_at	222881_at
227404_s_at	208937_s_at
227404_s_at	201566_x_at
227404_s_at	207906_at
227404_s_at	217183_at
227404_s_at	204041_at
227404_s_at	216017_s_at
227404_s_at	200632_s_at
227404_s_at	209239_at
227404_s_at	216867_s_at
227404_s_at	211116_at
227404_s_at	207212_at
227404_s_at	211333_s_at
227404_s_at	203085_s_at
227404_s_at	209212_s_at
227404_s_at	202308_at
227404_s_at	213337_s_at
205249_at	224315_at
205249_at	235546_at
205249_at	217006_x_at
205249_at	205453_at
205249_at	208677_s_at
205249_at	243951_at
205249_at	229149_at
205249_at	232546_at
205249_at	204973_at
205249_at	211333_s_at
206115_at	211333_s_at
206115_at	209795_at
206115_at	235546_at
206115_at	232546_at
231575_at	207113_s_at
231575_at	217181_at
232361_s_at	210405_x_at
212420_at	214727_at
212420_at	210031_at
212420_at	211816_x_at
212420_at	211734_s_at
212420_at	204232_at
212420_at	205418_at
212420_at	217181_at
212420_at	204116_at
212420_at	211687_x_at
212420_at	209239_at
212420_at	211756_at
212420_at	239666_at
212420_at	238995_at
212420_at	210754_s_at
212420_at	205831_at
212420_at	236988_x_at
220625_s_at	201596_x_at
210850_s_at	210436_at
210850_s_at	217112_at
210850_s_at	229847_at
210850_s_at	213518_at
210850_s_at	227404_s_at
210850_s_at	209948_at
210850_s_at	203872_at
210850_s_at	207113_s_at
210850_s_at	214057_at
210850_s_at	202401_s_at
210850_s_at	243140_at
210850_s_at	205445_at
210850_s_at	228414_at
210850_s_at	201860_s_at
210850_s_at	209893_s_at
210850_s_at	205199_at
210850_s_at	238816_at
210850_s_at	209189_at
210850_s_at	238189_at
210850_s_at	241713_s_at
210850_s_at	212046_x_at
210850_s_at	234354_x_at
210850_s_at	224585_x_at
210850_s_at	242009_at
210850_s_at	206219_s_at
210850_s_at	241148_at
210850_s_at	205249_at
210850_s_at	219615_s_at
210850_s_at	215195_at
210850_s_at	239666_at
210850_s_at	238995_at
210850_s_at	223903_at
210850_s_at	218215_s_at
210850_s_at	205378_s_at
221773_at	209189_at
230549_at	209189_at
225156_at	223903_at
241055_at	203934_at
241055_at	229093_at
241055_at	217711_at
241055_at	205199_at
241055_at	36004_at
241055_at	232809_s_at
230368_at	225093_at
241926_s_at	213281_at
241926_s_at	201426_s_at
241926_s_at	205828_at
241926_s_at	233980_s_at
241926_s_at	211341_at
241926_s_at	232809_s_at
241926_s_at	234576_at
241926_s_at	206398_s_at
241926_s_at	201069_at
241926_s_at	204677_at
241926_s_at	213620_s_at
241926_s_at	203936_s_at
241926_s_at	203665_at
241926_s_at	208944_at
241926_s_at	209904_at
241926_s_at	217190_x_at
241926_s_at	216993_s_at
241926_s_at	229093_at
241926_s_at	216005_at
241926_s_at	214197_s_at
217190_x_at	205676_at
217190_x_at	202284_s_at
217190_x_at	203725_at
217190_x_at	236478_at
217190_x_at	213560_at
217190_x_at	219992_at
217190_x_at	236859_at
217190_x_at	210764_s_at
217190_x_at	205009_at
217190_x_at	223333_s_at
217190_x_at	215294_s_at
217190_x_at	208529_at
217190_x_at	227486_at
217190_x_at	206367_at
217190_x_at	241926_s_at
217190_x_at	201473_at
217190_x_at	209034_at
217190_x_at	206211_at
217190_x_at	200684_s_at
217190_x_at	212884_x_at
217190_x_at	209189_at
217190_x_at	217048_at
217190_x_at	207835_at
217190_x_at	229883_at
217190_x_at	207163_s_at
217190_x_at	233615_at
217190_x_at	202950_at
217190_x_at	208510_s_at
217190_x_at	210196_s_at
217190_x_at	205749_at
217190_x_at	242814_at
217190_x_at	213281_at
217190_x_at	236664_at
217190_x_at	240863_at
217190_x_at	211607_x_at
217190_x_at	206410_at
217190_x_at	244574_at
217190_x_at	217767_at
217190_x_at	234166_at
217190_x_at	201841_s_at
217190_x_at	209687_at
217190_x_at	235980_at
217190_x_at	231289_at
217190_x_at	59625_at
217190_x_at	216190_x_at
217190_x_at	207846_at
217190_x_at	202715_at
217190_x_at	201131_s_at
217190_x_at	213426_s_at
217190_x_at	220541_at
217190_x_at	202018_s_at
217190_x_at	216515_x_at
217190_x_at	216300_x_at
217190_x_at	212097_at
217190_x_at	210248_at
217190_x_at	238035_at
217190_x_at	203010_at
217190_x_at	228145_s_at
217190_x_at	203193_at
217190_x_at	206243_at
217190_x_at	211258_s_at
217190_x_at	229093_at
217190_x_at	208712_at
217190_x_at	211506_s_at
217190_x_at	202437_s_at
217190_x_at	227697_at
217190_x_at	213150_at
217190_x_at	231694_at
217190_x_at	206254_at
217190_x_at	207576_x_at
217190_x_at	228491_at
217190_x_at	204278_s_at
217190_x_at	228554_at
217190_x_at	205259_at
217190_x_at	221284_s_at
217190_x_at	244089_at
217190_x_at	224760_at
217190_x_at	227314_at
217190_x_at	205792_at
217190_x_at	234313_at
217190_x_at	204933_s_at
217190_x_at	205984_at
217190_x_at	211352_s_at
217190_x_at	215354_s_at
217190_x_at	215605_at
217190_x_at	237891_at
217190_x_at	215961_at
217190_x_at	205287_s_at
217190_x_at	207251_at
217190_x_at	235540_at
217190_x_at	203373_at
217190_x_at	207199_at
217190_x_at	204947_at
217190_x_at	228926_s_at
217190_x_at	211577_s_at
217190_x_at	241141_at
217190_x_at	206752_s_at
217190_x_at	207848_at
217190_x_at	204855_at
217190_x_at	204121_at
211120_x_at	209034_at
211120_x_at	206211_at
211120_x_at	211607_x_at
211120_x_at	202950_at
211120_x_at	213281_at
211120_x_at	229093_at
211120_x_at	228554_at
211120_x_at	204278_s_at
211120_x_at	205676_at
211120_x_at	228926_s_at
211120_x_at	209189_at
211120_x_at	235858_at
211120_x_at	215294_s_at
211120_x_at	216300_x_at
211120_x_at	203010_at
211120_x_at	223333_s_at
211120_x_at	229883_at
211120_x_at	217767_at
211120_x_at	223199_at
211120_x_at	207576_x_at
211120_x_at	211352_s_at
211120_x_at	208510_s_at
211120_x_at	207846_at
211120_x_at	203362_s_at
211120_x_at	205984_at
211120_x_at	207199_at
211120_x_at	212588_at
224833_at	208712_at
224833_at	207901_at
224833_at	240686_x_at
224833_at	207113_s_at
224833_at	242946_at
224833_at	205758_at
224833_at	201750_s_at
224833_at	204420_at
224833_at	205291_at
224833_at	210184_at
224833_at	204475_at
224833_at	209239_at
224833_at	211756_at
224833_at	210669_at
224833_at	201666_at
224833_at	209906_at
224833_at	216966_at
224833_at	218215_s_at
224833_at	216867_s_at
224833_at	222860_s_at
224833_at	211333_s_at
224833_at	211061_s_at
224833_at	229218_at
224833_at	208090_s_at
224833_at	211368_s_at
224833_at	234320_at
224833_at	209666_s_at
224833_at	217028_at
224833_at	226632_at
224833_at	203305_at
224833_at	205498_at
224833_at	207929_at
224833_at	211687_x_at
224833_at	206720_at
224833_at	216949_s_at
224833_at	205445_at
224833_at	238816_at
224833_at	213337_s_at
224833_at	224760_at
224833_at	237252_at
224833_at	38964_r_at
224833_at	207952_at
224833_at	202284_s_at
224833_at	209383_at
224833_at	208924_at
224833_at	205676_at
224833_at	217263_x_at
224833_at	210487_at
224833_at	202805_s_at
224833_at	207951_at
224833_at	201322_at
224833_at	204043_at
224833_at	207005_s_at
224833_at	213816_s_at
224833_at	203934_at
224833_at	201389_at
224833_at	202807_s_at
224833_at	210446_at
224833_at	212298_at
224833_at	219424_at
224833_at	236345_at
224833_at	201069_at
224833_at	203665_at
224833_at	211211_x_at
224833_at	206089_at
224833_at	207194_s_at
224833_at	216597_at
224833_at	59625_at
224833_at	207906_at
224833_at	233980_s_at
224833_at	214254_at
224833_at	230489_at
224833_at	202686_s_at
224833_at	229093_at
224833_at	213758_at
224833_at	210229_s_at
224833_at	214727_at
224833_at	205266_at
224833_at	206172_at
224833_at	202076_at
224833_at	203422_at
224833_at	215657_at
224833_at	224922_at
224833_at	227404_s_at
224833_at	204011_at
224833_at	227143_s_at
224833_at	224833_at
224833_at	211816_x_at
224833_at	243951_at
224833_at	206729_at
224833_at	206480_at
224833_at	208885_at
224833_at	208944_at
224833_at	213596_at
224833_at	220336_s_at
224833_at	209994_s_at
224833_at	204891_s_at
224833_at	209731_at
224833_at	209948_at
224833_at	232809_s_at
224833_at	206883_x_at
224833_at	204580_at
224833_at	227677_at
224833_at	227265_at
224833_at	216825_s_at
224833_at	208075_s_at
224833_at	202273_at
224833_at	234964_at
224833_at	203435_s_at
224833_at	205828_at
224833_at	209953_s_at
224833_at	244089_at
224833_at	203868_s_at
224833_at	234354_x_at
224833_at	231635_x_at
224833_at	208625_s_at
224833_at	204259_at
224833_at	207278_s_at
224833_at	231775_at
224833_at	216261_at
224833_at	213972_at
224833_at	233935_at
224833_at	210405_x_at
224833_at	204959_at
224833_at	209189_at
224833_at	209904_at
224833_at	35179_at
224833_at	213416_at
224833_at	214770_at
224833_at	218611_at
224833_at	238445_x_at
224833_at	202018_s_at
224833_at	229216_s_at
224833_at	213373_s_at
224833_at	227961_at
224833_at	208983_s_at
224833_at	32137_at
224833_at	205051_s_at
224833_at	216424_at
224833_at	237261_at
224833_at	207433_at
224833_at	205297_s_at
224833_at	211518_s_at
224833_at	209875_s_at
224833_at	209112_at
224833_at	204239_s_at
224833_at	232068_s_at
224833_at	206367_at
224833_at	210164_at
224833_at	201596_x_at
224833_at	203936_s_at
224833_at	216105_x_at
224833_at	211603_s_at
224833_at	207339_s_at
224833_at	200046_at
224833_at	228956_at
224833_at	237891_at
224833_at	217646_at
224833_at	203591_s_at
224833_at	211549_s_at
224833_at	213975_s_at
224833_at	227428_at
224833_at	228586_at
224833_at	211300_s_at
224833_at	234576_at
224833_at	217181_at
224833_at	228607_at
224833_at	241193_at
224833_at	216005_at
224833_at	230453_s_at
224833_at	222881_at
224833_at	240911_at
224833_at	229639_s_at
224833_at	211668_s_at
224833_at	202684_s_at
224833_at	208928_at
224833_at	206390_x_at
241193_at	208712_at
241193_at	204420_at
241193_at	207901_at
241193_at	205051_s_at
241193_at	211061_s_at
241193_at	238816_at
241193_at	211851_x_at
241193_at	208090_s_at
241193_at	233615_at
[truncated: 4,330 more rows]
