# Supplementary material for: Gene regulatory network inference: evaluation and application to ovarian cancer allows the prioritization of drug targets
Source: Genome Med. 2012 May 1;4(5):41. doi: 10.1186/gm340 (PMC3506907; doi:10.1186/gm340)
Supplement: Additional file 5 — Normal and ovarian cancer network. The normal and cancerous ovarian GRN inferred using SIRENE. [file gm340-S5.TXT]

TF-entrez	TG-entrez	TF-symbol	TG-symbol	TF-probe	TG-probe	Normal Weight	Cancer Weight
6670	4886	SP3	NPY1R	238035_at	205440_s_at	1.08	-0.24
6670	857	SP3	CAV1	238035_at	212097_at	0.95	-0.48
1869	6591	E2F1	SNAI2	204947_at	213139_at	0.88	0.06
4790	5396	NFKB1	PRRX1	209239_at	226695_at	0.87	-0.58
1869	4953	E2F1	ODC1	204947_at	200790_at	0.82	-0.12
6670	1806	SP3	DPYD	238035_at	204646_at	0.81	-0.13
4790	590	NFKB1	BCHE	209239_at	205433_at	0.76	-0.38
6670	175	SP3	AGA	238035_at	216064_s_at	0.76	-0.4
6670	2356	SP3	FPGS	238035_at	202945_at	0.73	-0.45
1869	3043	E2F1	HBB	204947_at	217232_x_at	0.69	0.27
4790	3791	NFKB1	KDR	209239_at	203934_at	0.61	-0.36
1869	11162	E2F1	NUDT6	204947_at	230329_s_at	0.53	0.21
6670	8644	SP3	AKR1C3	238035_at	209160_at	0.52	-0.13
1869	1022	E2F1	CDK7	204947_at	211297_s_at	0.52	-0.19
6670	22854	SP3	NTNG1	238035_at	236088_at	0.52	-0.37
6670	4852	SP3	NPY	238035_at	206001_at	0.51	-0.48
1869	4942	E2F1	OAT	204947_at	201599_at	0.5	0.04
1869	7431	E2F1	VIM	204947_at	201426_s_at	0.5	0.03
1869	8790	E2F1	FPGT	204947_at	205140_at	0.5	-0.29
6670	4907	SP3	NT5E	238035_at	227486_at	0.5	-0.63
1869	22943	E2F1	DKK1	204947_at	204602_at	0.5	-1.03
1869	3977	E2F1	LIFR	204947_at	227771_at	0.49	-0.07
6670	7078	SP3	TIMP3	238035_at	201150_s_at	0.48	-0.55
6670	11193	SP3	WBP4	238035_at	203599_s_at	0.45	-0.24
1869	9774	E2F1	BCLAF1	204947_at	239897_at	0.43	-0.12
1869	7051	E2F1	TGM1	204947_at	206008_at	0.43	-0.16
1869	2247	E2F1	FGF2	204947_at	204422_s_at	0.42	0.15
1869	4192	E2F1	MDK	204947_at	209035_at	0.41	-0.004
1869	1915	E2F1	EEF1A1	204947_at	227708_at	0.4	0.35
1869	10855	E2F1	HPSE	204947_at	222881_at	0.39	0.09
1869	6594	E2F1	SMARCA1	204947_at	215294_s_at	0.39	-0.09
1869	6507	E2F1	SLC1A3	204947_at	202800_at	0.38	0.09
1869	472	E2F1	ATM	204947_at	212672_at	0.38	-0.01
6670	220	SP3	ALDH1A3	238035_at	203180_at	0.38	-0.45
1869	27244	E2F1	SESN1	204947_at	218346_s_at	0.37	-0.24
1869	89874	E2F1	SLC25A21	204947_at	230307_at	0.36	0.09
1869	623	E2F1	BDKRB1	204947_at	207510_at	0.35	0.35
1869	5783	E2F1	PTPN13	204947_at	243792_x_at	0.35	-0.04
4790	6670	NFKB1	SP3	209239_at	238035_at	0.34	-0.4
6670	3039	SP3	HBA1	238035_at	217414_x_at	0.33	0.11
1869	9212	E2F1	AURKB	204947_at	239219_at	0.33	-0.15
6670	127018	SP3	LYPLAL1	238035_at	230174_at	0.33	-0.32
1869	8091	E2F1	HMGA2	204947_at	208025_s_at	0.32	0.15
1869	4129	E2F1	MAOB	204947_at	204041_at	0.31	0.13
1869	7048	E2F1	TGFBR2	204947_at	208944_at	0.3	0.29
1869	2352	E2F1	FOLR3	204947_at	206371_at	0.3	0.28
1869	2152	E2F1	F3	204947_at	204363_at	0.3	0.19
6670	9013	SP3	TAF1C	238035_at	203938_s_at	0.3	-0.24
4790	9060	NFKB1	PAPSS2	209239_at	203060_s_at	0.3	-0.41
1869	7351	E2F1	UCP2	204947_at	208998_at	0.29	0.04
1869	1293	E2F1	COL6A3	204947_at	201438_at	0.29	-0.07
1869	80781	E2F1	COL18A1	204947_at	209082_s_at	0.29	-0.19
1869	2146	E2F1	EZH2	204947_at	203358_s_at	0.28	0.41
1869	5980	E2F1	REV3L	204947_at	238736_at	0.28	0.16
1869	23493	E2F1	HEY2	204947_at	222921_s_at	0.28	0.15
1869	1195	E2F1	CLK1	204947_at	214683_s_at	0.26	-0.11
4790	175	NFKB1	AGA	209239_at	216064_s_at	0.26	-0.54
1869	1326	E2F1	MAP3K8	204947_at	235421_at	0.25	0.27
4790	2258	NFKB1	FGF13	209239_at	205110_s_at	0.25	-0.25
6670	11162	SP3	NUDT6	238035_at	230329_s_at	0.25	-0.33
6670	3131	SP3	HLF	238035_at	204755_x_at	0.25	-0.37
6670	9508	SP3	ADAMTS3	238035_at	214913_at	0.25	-0.58
1869	3485	E2F1	IGFBP2	204947_at	202718_at	0.24	-0.11
1869	1297	E2F1	COL9A1	204947_at	222008_at	0.24	-0.22
1869	3202	E2F1	HOXA5	204947_at	213844_at	0.23	-0.04
6670	262	SP3	AMD1	238035_at	201197_at	0.23	-0.46
4790	2305	NFKB1	FOXM1	209239_at	202580_x_at	0.23	-0.55
1869	3217	E2F1	HOXB7	204947_at	216973_s_at	0.22	0.14
5241	5744	PGR	PTHLH	228554_at	211756_at	0.22	-0.95
1869	3636	E2F1	INPPL1	204947_at	201598_s_at	0.21	0.25
1869	1594	E2F1	CYP27B1	204947_at	205676_at	0.21	0.02
6670	4174	SP3	MCM5	238035_at	216237_s_at	0.21	-0.14
6670	2770	SP3	GNAI1	238035_at	227692_at	0.21	-0.16
1869	652	E2F1	BMP4	204947_at	211518_s_at	0.2	0.22
1869	4091	E2F1	SMAD6	204947_at	213565_s_at	0.2	0.03
4790	316	NFKB1	AOX1	209239_at	205083_at	0.2	-0.36
1869	6513	E2F1	SLC2A1	204947_at	201250_s_at	0.2	-0.44
6670	5376	SP3	PMP22	238035_at	210139_s_at	0.2	-0.52
3217	5744	HOXB7	PTHLH	216973_s_at	211756_at	0.2	-0.92
1869	718	E2F1	C3	204947_at	217767_at	0.19	-0.001
6670	6635	SP3	SNRPE	238035_at	231112_at	0.19	-0.37
6670	794	SP3	CALB2	238035_at	205428_s_at	0.18	-0.55
1869	694	E2F1	BTG1	204947_at	200921_s_at	0.17	-0.1
1869	890	E2F1	CCNA2	204947_at	213226_at	0.17	-0.14
1869	29128	E2F1	UHRF1	204947_at	225655_at	0.17	-0.3
1869	5321	E2F1	PLA2G4A	204947_at	210145_at	0.16	0.19
1869	445	E2F1	ASS1	204947_at	207076_s_at	0.16	0.15
1869	6670	E2F1	SP3	204947_at	238035_at	0.16	0.15
1869	51361	E2F1	HOOK1	204947_at	225792_at	0.16	-0.02
1869	683	E2F1	BST1	204947_at	205715_at	0.16	-0.12
4790	5573	NFKB1	PRKAR1A	209239_at	242482_at	0.16	-0.33
1869	8317	E2F1	CDC7	204947_at	204510_at	0.16	-0.46
1869	9369	E2F1	NRXN3	204947_at	229649_at	0.15	0.2
1869	1113	E2F1	CHGA	204947_at	204697_s_at	0.15	0.16
1869	6635	E2F1	SNRPE	204947_at	231112_at	0.15	-0.02
4790	10875	NFKB1	FGL2	209239_at	227265_at	0.15	-0.71
6670	6770	SP3	STAR	238035_at	204548_at	0.14	-0.47
3217	4744	HOXB7	NEFH	216973_s_at	33767_at	0.14	-0.82
1869	4103	E2F1	MAGEA4	204947_at	214254_at	0.13	0.1
1869	3002	E2F1	GZMB	204947_at	210164_at	0.13	-0.09
6670	891	SP3	CCNB1	238035_at	228729_at	0.13	-0.34
1869	725	E2F1	C4BPB	204947_at	208209_s_at	0.12	-0.16
1869	7124	E2F1	TNF	204947_at	207113_s_at	0.12	-0.29
1869	4246	E2F1	SCGB2A1	204947_at	205979_at	0.11	0.35
6670	641	SP3	BLM	238035_at	205733_at	0.11	0.28
1869	203228	E2F1	C9orf72	204947_at	225919_s_at	0.11	0.14
1869	6304	E2F1	SATB1	204947_at	203408_s_at	0.11	0.01
1869	3398	E2F1	ID2	204947_at	201566_x_at	0.11	-0.11
6670	6857	SP3	SYT1	238035_at	203999_at	0.11	-0.25
5241	79589	PGR	RNF128	228554_at	219263_at	0.11	-0.95
1869	7498	E2F1	XDH	204947_at	241994_at	0.1	-0.04
1869	2253	E2F1	FGF8	204947_at	208449_s_at	0.1	-0.06
6670	718	SP3	C3	238035_at	217767_at	0.1	-0.42
6670	2690	SP3	GHR	238035_at	205498_at	0.1	-0.45
1869	8928	E2F1	FOXH1	204947_at	231407_s_at	0.09	-0.19
6670	81873	SP3	ARPC5L	238035_at	226915_s_at	0.09	-0.28
6670	1602	SP3	DACH1	238035_at	228915_at	0.09	-0.65
1869	2983	E2F1	GUCY1B3	204947_at	211555_s_at	0.08	-0.11
1869	5926	E2F1	ARID4A	204947_at	230141_at	0.07	0.04
1869	6322	E2F1	SCML1	204947_at	222747_s_at	0.07	-0.05
1869	4790	E2F1	NFKB1	204947_at	209239_at	0.06	0.14
1869	6750	E2F1	SST	204947_at	213921_at	0.06	0.04
1869	1282	E2F1	COL4A1	204947_at	211981_at	0.06	-0.11
6670	1063	SP3	CENPF	238035_at	209172_s_at	0.06	-0.32
6670	2305	SP3	FOXM1	238035_at	202580_x_at	0.06	-0.51
1869	4162	E2F1	MCAM	204947_at	211340_s_at	0.05	0.07
1869	6279	E2F1	S100A8	204947_at	214370_at	0.05	0.05
1869	1519	E2F1	CTSO	204947_at	203758_at	0.05	-0.29
4790	3428	NFKB1	IFI16	209239_at	208966_x_at	0.05	-0.41
1869	332	E2F1	BIRC5	204947_at	210334_x_at	0.05	-0.44
1869	1021	E2F1	CDK6	204947_at	243000_at	0.04	0.14
1869	5156	E2F1	PDGFRA	204947_at	215305_at	0.04	0.03
6670	3912	SP3	LAMB1	238035_at	211651_s_at	0.04	-0.45
1869	168507	E2F1	PKD1L1	204947_at	1563465_at	0.03	0.19
1869	633	E2F1	BGN	204947_at	213905_x_at	0.03	-0.03
1869	3673	E2F1	ITGA2	204947_at	227314_at	0.03	-0.12
6670	4208	SP3	MEF2C	238035_at	209200_at	0.03	-0.36
1869	1999	E2F1	ELF3	204947_at	229842_at	0.02	0.37
1869	1508	E2F1	CTSB	204947_at	227961_at	0.02	0.08
4790	1063	NFKB1	CENPF	209239_at	209172_s_at	0.02	-0.62
6670	638	SP3	BIK	238035_at	205780_at	0.01	-0.31
6670	269	SP3	AMHR2	238035_at	206892_at	0.01	-0.41
6670	9369	SP3	NRXN3	238035_at	229649_at	0.01	-0.58
4790	24137	NFKB1	KIF4A	209239_at	218355_at	0.001	-0.43
1869	29761	E2F1	USP25	204947_at	223167_s_at	-0.02	0.02
1869	3615	E2F1	IMPDH2	204947_at	201892_s_at	-0.02	0.002
1869	5241	E2F1	PGR	204947_at	228554_at	-0.03	0.25
1869	10630	E2F1	PDPN	204947_at	226658_at	-0.03	0.19
1869	7980	E2F1	TFPI2	204947_at	209278_s_at	-0.05	0.34
1869	7056	E2F1	THBD	204947_at	237252_at	-0.08	0.02
6670	5888	SP3	RAD51	238035_at	205024_s_at	-0.09	0.68
1869	4144	E2F1	MAT2A	204947_at	213705_at	-0.09	0.23
1869	1429	E2F1	CRYZ	204947_at	202950_at	-0.09	0.05
1869	4922	E2F1	NTS	204947_at	206291_at	-0.1	0.05
1869	3214	E2F1	HOXB4	204947_at	231767_at	-0.11	0.04
6670	8676	SP3	STX11	238035_at	235670_at	-0.11	0.03
1869	6275	E2F1	S100A4	204947_at	203186_s_at	-0.11	0.01
1869	2312	E2F1	FLG	204947_at	215704_at	-0.12	0.22
1869	4233	E2F1	MET	204947_at	213816_s_at	-0.13	0.22
1869	3718	E2F1	JAK3	204947_at	227677_at	-0.13	0.18
1869	5990	E2F1	RFX2	204947_at	226872_at	-0.15	0.18
1869	1382	E2F1	CRABP2	204947_at	202575_at	-0.15	0.11
1869	1236	E2F1	CCR7	204947_at	206337_at	-0.19	0.81
1869	1910	E2F1	EDNRB	204947_at	206701_x_at	-0.19	0.09
1869	1602	E2F1	DACH1	204947_at	228915_at	-0.21	0.44
1869	9401	E2F1	RECQL4	204947_at	213520_at	-0.21	0.03
1869	1272	E2F1	CNTN1	204947_at	227209_at	-0.22	0.13
6670	101	SP3	ADAM8	238035_at	205180_s_at	-0.22	0.08
1869	79148	E2F1	MMP28	204947_at	239273_s_at	-0.22	0.01
1869	794	E2F1	CALB2	204947_at	205428_s_at	-0.23	0.15
1869	4969	E2F1	OGN	204947_at	222722_at	-0.24	0.24
1869	3074	E2F1	HEXB	204947_at	201944_at	-0.25	0.24
6670	140766	SP3	ADAMTS14	238035_at	230167_at	-0.25	0.11
6670	1062	SP3	CENPE	238035_at	205046_at	-0.28	0.04
6670	283601	SP3	C14orf70	238035_at	1560198_at	-0.28	0.02
6670	8835	SP3	SOCS2	238035_at	203373_at	-0.31	0.15
1869	6664	E2F1	SOX11	204947_at	204915_s_at	-0.31	0.12
6670	7272	SP3	TTK	238035_at	204822_at	-0.33	0.01
1869	6344	E2F1	SCTR	204947_at	210382_at	-0.34	0.23
1869	4852	E2F1	NPY	204947_at	206001_at	-0.37	0.15
1869	316	E2F1	AOX1	204947_at	205083_at	-0.37	0.15
4790	7167	NFKB1	TPI1	209239_at	213011_s_at	-0.38	0.57
1869	3685	E2F1	ITGAV	204947_at	202351_at	-0.39	0.28
6670	54058	SP3	C21orf58	238035_at	238541_at	-0.4	0.15
1869	4316	E2F1	MMP7	204947_at	204259_at	-0.41	0.09
1869	3294	E2F1	HSD17B2	204947_at	204818_at	-0.43	0.59
1869	7078	E2F1	TIMP3	204947_at	201150_s_at	-0.43	0.04
1869	5627	E2F1	PROS1	204947_at	207808_s_at	-0.44	0.1
1869	10875	E2F1	FGL2	204947_at	227265_at	-0.53	0.02
4790	8438	NFKB1	RAD54L	209239_at	204558_at	-0.56	0.003
1869	3912	E2F1	LAMB1	204947_at	211651_s_at	-0.59	0.02
6670	2146	SP3	EZH2	238035_at	203358_s_at	-0.62	0.15
4790	4907	NFKB1	NT5E	209239_at	227486_at	-0.7	0.15
1869	3791	E2F1	KDR	204947_at	203934_at	-0.75	0.1
1869	857	E2F1	CAV1	204947_at	212097_at	-0.82	0.03
1869	4886	E2F1	NPY1R	204947_at	205440_s_at	-0.84	0.25
1869	1806	E2F1	DPYD	204947_at	204646_at	-0.85	0.13
1869	5396	E2F1	PRRX1	204947_at	226695_at	-0.86	0.13
1869	9060	E2F1	PAPSS2	204947_at	203060_s_at	-0.87	0.35
1869	9508	E2F1	ADAMTS3	204947_at	214913_at	-0.93	0.1
3217	7306	HOXB7	TYRP1	216973_s_at	205694_at	-0.98	0.13
3217	641	HOXB7	BLM	216973_s_at	205733_at	-1	0.09
1869	4332	E2F1	MNDA	204947_at	204959_at	-1.04	0.15
1869	5744	E2F1	PTHLH	204947_at	211756_at	-1.33	0.12
1869	2258	E2F1	FGF13	204947_at	205110_s_at	-1.37	0.21
