# Supplementary material for: Gene regulatory network inference: evaluation and application to ovarian cancer allows the prioritization of drug targets
Source: Genome Med. 2012 May 1;4(5):41. doi: 10.1186/gm340 (PMC3506907; doi:10.1186/gm340)
Supplement: Additional file 7 — Literature and TFBS evidence for predicted interactions. Validations of predicted interactions in normal and ovarian cancer network inferred using SIRENE. [file gm340-S7.XLS]

## Sheet: literature
TF-entrez	TG-entrez	TF-symbol	TG-symbol	TF-probe	TG-probe	Normal weight	Cancer weight	type	Literature	Effect	Note	Method	Cell line/Tissue/Species	Human	Pubmed ids	Annotation year	Evidence in IPA	Experiment Type	Pubmed ids	Source	Year	Pubgene human	Pubgene all organisms
6670	4886	SP3	NPY1R	238035_at	205440_s_at	1.08	-0.24	Normal	No
6670	857	SP3	CAV1	238035_at	212097_at	0.95	-0.48	Normal	Yes	Unspecified	SP3 probably regulates transcription of Caveolin-1 in human B-cell lymphoma	Interaction prediction	Homo Sapiens	Yes	PMID: 18277385, PMID: 12626717,PMID: 17108117, PMID: 15531587	2003, 2005, 2006	No					0	0
1869	6591	E2F1	SNAI2	204947_at	213139_at	0.88	0.06	Both	Yes	Unspecified	SLUG promoter has a putative E2F1-binding site	Chromatin immunoprecipitation assay	Hela Cells/Homo sapiens	Yes	PMID: 16606705	2008	No					0	1
4790	5396	NFKB1	PRRX1	209239_at	226695_at	0.87	-0.58	Normal	Yes	Unspecified	Putative c-Rel binding site was found in gene PRRX1 promoter.	Sequence analysis	Homo Sapiens	Yes	PMID: 19744333	2009	No					0	0
1869	4953	E2F1	ODC1	204947_at	200790_at	0.82	-0.12	Normal	Yes	Activation,Inhibition,Unspecified	E2F1 probably regulates transcription of DCOR	Chromatin immunoprecipitation assay, sequence based prediction	Stem Cells/Mus musculus, Embryonic Stem Cells/Mus musculus	No	PMID: 18555785, PMID: 19796622	2008, 2009	No					4	4
6670	1806	SP3	DPYD	238035_at	204646_at	0.81	-0.13	Normal	Yes	Activation	SP3 binds to gene DPYD promoter and activates DPYD expression	electrophoretic mobility shift, chromatin immunoprecipitation assays	Homo Sapiens	Yes	PMID: 16806531	2006	No					1	1
4790	590	NFKB1	BCHE	209239_at	205433_at	0.76	-0.38	Normal	No
6670	175	SP3	AGA	238035_at	216064_s_at	0.76	-0.4	Normal	No
6670	2356	SP3	FPGS	238035_at	202945_at	0.73	-0.45	Normal	Yes	Unspecified	SP3 probably regulates transcription of FOLC in human B-cell lymphoma	Interaction prediction	Homo Sapiens	Yes	PMID: 182773	2008	No					0	0
1869	3043	E2F1	HBB	204947_at	217232_x_at	0.69	0.27	Both	No
4790	3791	NFKB1	KDR	209239_at	203934_at	0.61	-0.36	Normal	Yes	Activation	It was revealed a series of five Sp1 sites located between human KDR/flk-1 nucleotides -124 and -39. There are two AP-2 consensus sites at positions -95 and -68 and two inverted NFkappaB-binding elements at -130 and -83 interspersed among the Sp1 sites.	Sequence analysis	Homo Sapiens	Yes	PMID: 7559454, PMID: 8632007, PMID: 8756005	1995, 1996	No					0	19
1869	11162	E2F1	NUDT6	204947_at	230329_s_at	0.53	0.21	Both	Yes	Unspecified	GFG-1 promoter has a putative E2F1-binding site	Chromatin immunoprecipitation assay	Hela Cells/Homo sapiens	Yes	PMID: 16606705, PMID: 19796622	2006, 2009	No					1	1
6670	8644	SP3	AKR1C3	238035_at	209160_at	0.52	-0.13	Normal	No
1869	1022	E2F1	CDK7	204947_at	211297_s_at	0.52	-0.19	Normal	No	Unspecified	CDK7 promoter has a putative E2F1-binding site	In vitro, ChIP, ChIP-sequencing	Embryonic Stem Cells/Mus musculus, in vitro	Yes	PMID: 16606705, PMID: 10428966, PMID: 19796622	2009, 2006, 1999	No					3	3
6670	22854	SP3	NTNG1	238035_at	236088_at	0.52	-0.37	Normal	No
6670	4852	SP3	NPY	238035_at	206001_at	0.51	-0.48	Normal	No
1869	4942	E2F1	OAT	204947_at	201599_at	0.5	0.04	Both	Yes	Unspecified	E2F1 regulates transcription of OAT	ChIP-sequencing, Chromatin immunoprecipitation assay, sequence based prediction	Mus Musculus	No	PMID: 19796622, PMID: 18555785		No					0	1
1869	7431	E2F1	VIM	204947_at	201426_s_at	0.5	0.03	Both	Yes	Unspecified	E2F1 has a predicted binding site in Vimentin promoter	sequence based prediction, Chromatin immunoprecipitation assay, sequence based prediction	Mus Musculus/Homo sapiens	Yes	PMID: 19541929, PMID: 18555785	2009, 2008	Yes	Proteomics	19541929	Ingenuity Expert Findings	2009	3	3
1869	8790	E2F1	FPGT	204947_at	205140_at	0.5	-0.29	Normal	Yes	Unspecified	E2F1 probably regulates transcription of FPGT	Chromatin immunoprecipitation assay, sequence based prediction	Mus Musculus	No	PMID: 18555785		No					0	0
6670	4907	SP3	NT5E	238035_at	227486_at	0.5	-0.63	Normal	No
1869	22943	E2F1	DKK1	204947_at	204602_at	0.5	-1.03	Normal	No
1869	3977	E2F1	LIFR	204947_at	227771_at	0.49	-0.07	Normal	Yes	Unspecified	E2F1 regulates transcription of LIFR	ChIP-sequencing	Mus Musculus	No	PMID: 19796622	2009	No					0	0
6670	7078	SP3	TIMP3	238035_at	201150_s_at	0.48	-0.55	Normal	No
6670	11193	SP3	WBP4	238035_at	203599_s_at	0.45	-0.24	Normal	No
1869	9774	E2F1	BCLAF1	204947_at	239897_at	0.43	-0.12	Normal	Yes	Unspecified	E2F1 can bind to gene BTF promoter	Interaction prediction	Mus Musculus/Homo sapiens	Yes	PMID: 17093053, PMID: 18555785, PMID: 19796622	2006, 2008, 2009	No					0	0
1869	7051	E2F1	TGM1	204947_at	206008_at	0.43	-0.16	Normal	Yes	Unspecified	E2F1 can bind to geneTGM1 promoter	Chromatin immunoprecipitation assay	MCF7/Hela/Homo sapiens	Yes	PMID: 18836037, PMID: 17053090, PMID: 16606705	2006, 2008	No					0	0
1869	2247	E2F1	FGF2	204947_at	204422_s_at	0.42	0.15	Both	Yes	Activation	E2F1 increases FGF2 mRNA expression	reverse transcription pcr	Homo Sapiens	Yes	PMID: 11937641	2002	Yes	semi-quantitative RT-PCR	11937641	Ingenuity Expert Findings	2002	3	3
1869	4192	E2F1	MDK	204947_at	209035_at	0.41	-0.00415	Normal	Yes	Unspecified	E2F1 probably regulates transcription of Midkine	Chromatin immunoprecipitation assay, sequence based prediction	Mus musculus	No	PMID: 18555785	2008	No					1	1
1869	1915	E2F1	EEF1A1	204947_at	227708_at	0.4	0.35	Both	Yes	Unspecified	E2F1 probably regulates transcription of Midkine	Chromatin immunoprecipitation assay, sequence based prediction	Stem Cells/Mus musculus	No	PMID: 18555785	2008	No					0	0
1869	10855	E2F1	HPSE	204947_at	222881_at	0.39	0.09	Both	No
1869	6594	E2F1	SMARCA1	204947_at	215294_s_at	0.39	-0.09	Normal	No	Unspecified	SNF2L1 promoter has a putative E2F1-binding site	Chromatin immunoprecipitation assay	Hela/Homo sapiens	Yes	PMID: 16606705		No					0	0
1869	6507	E2F1	SLC1A3	204947_at	202800_at	0.38	0.09	Both	Yes	Unspecified	E2F1 probably regulates transcription of GLAST1/EAAT1	Chromatin immunoprecipitation assay, sequence based prediction	Stem Cells/Mus musculus	No	PMID: 18555785	2008	No					0	0
1869	472	E2F1	ATM	204947_at	212672_at	0.38	-0.01	Normal	Yes	Activation	E2F1 binds to gene ATM promoter and promotes ATM expression	Chromatin immunoprecipitation assay, chromatin immunoprecipitation assays, in vitro, ChIP-sequencing	Hela/Esc/Homo sapiens, Embryonic Stem Cells/Mus musculus	Yes	PMID: 11459832, PMID: 17908821, PMID: 16606705, PMID: 19796622, PMID: 16211578 , PMID: 15024084, PMID: 12527885	2001, 2003, 2004, 2005, 2006, 2007, 2008, 2009	Yes	RT-PCR	12527885, 16211578	Ingenuity Expert Findings	2003, 2005	0	0
6670	220	SP3	ALDH1A3	238035_at	203180_at	0.38	-0.45	Normal	No
1869	27244	E2F1	SESN1	204947_at	218346_s_at	0.37	-0.24	Normal	Yes	Unspecified	E2F1 probably regulates transcription of Sestrin 1	Chromatin immunoprecipitation assay, sequence based prediction, ChIP-sequencing	Mus Musclus	No	PMID: 18555785, PMID: 19796622	2008, 2009	No					0	0
1869	89874	E2F1	SLC25A21	204947_at	230307_at	0.36	0.09	Both	No
1869	623	E2F1	BDKRB1	204947_at	207510_at	0.35	0.35	Both	Yes	Unspecified	BDKRB1 promoter has a putative E2F1-binding site	Chromatin immunoprecipitation assay	Hela Cells/Homo sapiens	Yes	PMID: 16606705	2006	No					0	0
1869	5783	E2F1	PTPN13	204947_at	243792_x_at	0.35	-0.04	Normal	No
4790	6670	NFKB1	SP3	209239_at	238035_at	0.34	-0.4	Normal	Yes
6670	3039	SP3	HBA1	238035_at	217414_x_at	0.33	0.11	Both	No
1869	9212	E2F1	AURKB	204947_at	239219_at	0.33	-0.15	Normal	Yes	Activation	E2F1 probably regulates transcription of Aurora-B in one of the tested cell lines (MCF10A, HeLa, GM06990, MCF7, Ntera2)	Chromatin immunoprecipitation assay	Hela/Homo sapiens/Rat	Yes	PMID: 16606705, PMID: 17908821, PMID: 11821956, PMID: 16931907 , PMID: 15362224	2002, 2004, 2006, 2007	No					0	0
6670	127018	SP3	LYPLAL1	238035_at	230174_at	0.33	-0.32	Normal	Yes	Unspecified	E2F1 regulates transcription of LYPLAL1	ChIP-sequencing	Embryonic Stem Cells/Mus musculus	No	PMID: 19796622, PMID: 18555785, PMID: 18555785	2009, 2008	No					0	0
1869	8091	E2F1	HMGA2	204947_at	208025_s_at	0.32	0.15	Both	Yes	Unspecified	E2F1 can bind to gene HMGA2 promoter	Chromatin immunoprecipitation assay	MCF7/Homo sapiens	Yes	PMID: 18836037	2008	No					4	4
1869	4129	E2F1	MAOB	204947_at	204041_at	0.31	0.13	Both	Yes	Unspecified	MAOB promoter has a putative E2F1-binding site	Chromatin immunoprecipitation assay	Hela/Homo sapiens	Yes	PMID: 16606705	2006	No					0	0
1869	7048	E2F1	TGFBR2	204947_at	208944_at	0.3	0.29	Both	No
1869	2352	E2F1	FOLR3	204947_at	206371_at	0.3	0.28	Both	Yes	Unspecified	E2F1 can bind to gene FOLR3 promoter, FOLR3 promoter has a putative E2F1-binding site	Chromatin immunoprecipitation assay	MCF7/Hela/ Homo sapiens	Yes	PMID: 18836037, PMID: 16606705	2008, 2006	No					0	0
1869	2152	E2F1	F3	204947_at	204363_at	0.3	0.19	Both	No
6670	9013	SP3	TAF1C	238035_at	203938_s_at	0.3	-0.24	Normal	No
4790	9060	NFKB1	PAPSS2	209239_at	203060_s_at	0.3	-0.41	Normal	No
1869	7351	E2F1	UCP2	204947_at	208998_at	0.29	0.04	Both	Yes	Unspecified	E2F1 regulates transcription of UCP2	ChIP sequencing	ESc/ Mus musculus/Homo sapiens	Yes	PMID: 16606705, PMID: 16606705, PMID: 19796622	2006, 2009	No					0	0
1869	1293	E2F1	COL6A3	204947_at	201438_at	0.29	-0.07	Normal	No
1869	80781	E2F1	COL18A1	204947_at	209082_s_at	0.29	-0.19	Normal	Yes	Unspecified	E2F1 regulates transcription of Endostatin	ChIP sequencing	MCF7/Homo sapiens/ESc/ Mus musculus	Yes	PMID: 17053090, MID: 19796622	2006, 2009	No					0	0
1869	2146	E2F1	EZH2	204947_at	203358_s_at	0.28	0.41	Both	Yes	Activation	E2F1 regulates transcription of EZH2	ChIP sequencing	TiG/Hela/Esc/Homo sapiens	Yes	PMID: 11159908, PMID: 16606705, PMID: 14532106, PMID: 19796622	2001, 2006, 2003, 2009	No					0	0
1869	5980	E2F1	REV3L	204947_at	238736_at	0.28	0.16	Both	Yes	Unspecified	DNA polymerase zeta promoter has a putative E2F1-binding site	Chromatin immunoprecipitation assay	Hela/Homo sapiens	Yes	PMID: 16606705	2006	No					0	0
1869	23493	E2F1	HEY2	204947_at	222921_s_at	0.28	0.15	Both	Yes	Unspecified	HEY2 promoter has a putative E2F1-binding site	Chromatin immunoprecipitation assay	Hela/Homo sapiens	Yes	PMID: 16606705	2006	No					0	0
1869	1195	E2F1	CLK1	204947_at	214683_s_at	0.26	-0.11	Normal	Yes	Unspecified	CLK1 promoter has a putative E2F1-binding site	Chromatin immunoprecipitation assay/ Chip sequencing	Hela/Esc/Homo sapiens	Yes	PMID: 16606705, PMID: 19796622	2006, 2009	No					0	0
4790	175	NFKB1	AGA	209239_at	216064_s_at	0.26	-0.54	Normal	Yes	Unspecified	NF-kB1 (p50) probably regulates transcription of ASPG in human B-cell lymphoma	Interaction prediction	Homo Sapiens	Yes	PMID: 18277385	2008	No					0	0
1869	1326	E2F1	MAP3K8	204947_at	235421_at	0.25	0.27	Both	Yes	Unspecified	TPL2(MAP3K8) promoter has a putative E2F1-binding site	Chromatin immunoprecipitation assay	Hela/Homo sapiens	Yes	PMID: 16606705	2006	No					1	1
4790	2258	NFKB1	FGF13	209239_at	205110_s_at	0.25	-0.25	Normal	No
6670	11162	SP3	NUDT6	238035_at	230329_s_at	0.25	-0.33	Normal	No
6670	3131	SP3	HLF	238035_at	204755_x_at	0.25	-0.37	Normal	No
6670	9508	SP3	ADAMTS3	238035_at	214913_at	0.25	-0.58	Normal	No
1869	3485	E2F1	IGFBP2	204947_at	202718_at	0.24	-0.11	Normal	Yes	Unspecified	E2F1 regulates transcription of IBP2	ChIP-sequencing	Esc/Mus musculus	Yes	PMID: 16606705, PMID: 19796622	2009, 2006	No					1	1
1869	1297	E2F1	COL9A1	204947_at	222008_at	0.24	-0.22	Normal	No
1869	3202	E2F1	HOXA5	204947_at	213844_at	0.23	-0.04	Normal	No
6670	262	SP3	AMD1	238035_at	201197_at	0.23	-0.46	Normal	No
4790	2305	NFKB1	FOXM1	209239_at	202580_x_at	0.23	-0.55	Normal	No
1869	3217	E2F1	HOXB7	204947_at	216973_s_at	0.22	0.14	Both	No
5241	5744	PGR	PTHLH	228554_at	211756_at	0.22	-0.95	Normal	No
1869	3636	E2F1	INPPL1	204947_at	201598_s_at	0.21	0.25	Both	Yes	Unspecified	SHIP2 promoter has a putative E2F1-binding site	Chromatin immunoprecipitation assay	Hela/Homo sapiens	Yes	PMID: 16606705	2006	No					0	0
1869	1594	E2F1	CYP27B1	204947_at	205676_at	0.21	0.02	Both	Yes	Unspecified	E2F1 probably regulates transcription of CYP27B1 in human B-cell lymphoma	Chromatin immunoprecipitation assay/ interaction prediction	RAJI/Homo Sapiens	Yes	PMID: 18277385, PMID: 12629508		Yes	chromatin immunoprecipitation (CHIP)	12629508	Ingenuity Expert Findings	2003	0	0
6670	4174	SP3	MCM5	238035_at	216237_s_at	0.21	-0.14	Normal	No
6670	2770	SP3	GNAI1	238035_at	227692_at	0.21	-0.16	Normal	No
1869	652	E2F1	BMP4	204947_at	211518_s_at	0.2	0.22	Both	Yes	Unspecified	E2F1 regulates transcription of BMP4	ChIP-sequencing, Chromatin immunoprecipitation assay, sequence based prediction	Esc/ Mus Musculus	No	PMID: 19796622, PMID: 18555785		Yes	chromatin immunoprecipitation (CHIP)	12629508	Ingenuity Expert Findings	2003	1	1
1869	4091	E2F1	SMAD6	204947_at	213565_s_at	0.2	0.03	Both	Yes	Unspecified	E2F1 regulates transcription of SMAD6	CHip-sequencing/Chromatin immunoprecipitation assay/interaction prediction	Esc/Hela/MCF7/Homo sapiens	yes	PMID: 17093053, PMID: 18836037, PMID: 16606705, PMID: 19796622		No					0	0
4790	316	NFKB1	AOX1	209239_at	205083_at	0.2	-0.36	Normal	No
1869	6513	E2F1	SLC2A1	204947_at	201250_s_at	0.2	-0.44	Normal	Yes	Unspecified	E2F1 regulates transcription of GLUT1	ChIP-sequencing, Chromatin immunoprecipitation assay, sequence based prediction	Esc/ Mus Musculus	No	PMID: 19796622, PMID: 18555785	2008, 2009	No					0	0
6670	5376	SP3	PMP22	238035_at	210139_s_at	0.2	-0.52	Normal	No
3217	5744	HOXB7	PTHLH	216973_s_at	211756_at	0.2	-0.92	Normal	No
1869	718	E2F1	C3	204947_at	217767_at	0.19	-0.00185	Normal	Yes	Unspecified	C3 promoter has a putative E2F1-binding site	Chromatin immunoprecipitation assay	MCF7/Homo sapiens	Yes	PMID: 17053090		No					1	1
6670	6635	SP3	SNRPE	238035_at	231112_at	0.19	-0.37	Normal	No
6670	794	SP3	CALB2	238035_at	205428_s_at	0.18	-0.55	Normal	Yes	Unspecified	SP3 probably regulates transcr(Calretinin) iption of Calretinin in human B-cell lymphoma	Interaction prediction	Homo Sapiens	Yes	PMID: 18277385	2008	No					0	0
1869	694	E2F1	BTG1	204947_at	200921_s_at	0.17	-0.1	Normal	Yes	Unspecified	E2F1 regulates transcription of BTG1	Chromatin immunoprecipitation assay, sequence based prediction, ChIP-sequencing, interaction prediction	MCF7/Homo sapiens	Yes	PMID: 17093053, PMID: 18836037, PMID: 18555785, PMID: 19796622	2006, 2008, 2009	No					0	0
1869	890	E2F1	CCNA2	204947_at	213226_at	0.17	-0.14	Normal	Yes	Activation	E2F1 binds to gene Cyclin A2 promoter	Chromatin immunoprecipitation assay, chromatin affinity purification	Hs 578T/Homo sapiens, Western blotting, luciferase reporter gene assay, Hela Cells/Homo sapiens	Yes	PMID: 18347061, PMID: 18542057, PMID: 10766737, PMID: 10766737, PMID: 19638577, PMID: 16606705	1998-2009	Yes	transient transfection and ademnovirus vector, binding assay, chromatin immunoprecipitation (CHIP)	7623816, 9207076, 21653699	Ingenuity Expert Findings	1995, 1997, 2011	103	104
1869	29128	E2F1	UHRF1	204947_at	225655_at	0.17	-0.3	Normal	Yes	Activation	E2F1 binds to gene UHRF1 promoter and promotes UHRF1 expression	Chromatin immunoprecipitation assay	MCF7/Hela/Homo sapiens	Yes	PMID: 16606705, PMID: 18836037, PMID: 15361834, PMID: 12838312	2006, 2008, 2004, 2003	No					3	3
1869	5321	E2F1	PLA2G4A	204947_at	210145_at	0.16	0.19	Both	No
1869	445	E2F1	ASS1	204947_at	207076_s_at	0.16	0.15	Both	Yes	Unspecified	ASSY promoter has a putative E2F1-binding site	Chromatin immunoprecipitation assay	Hela Cells/Homo sapiens	Yes	PMID: 16606705	2006	No					0	0
1869	6670	E2F1	SP3	204947_at	238035_at	0.16	0.15	Both	Yes	Inhibition	E2F1 binds to gene SP3 promoter and suppresses SP3 expression	chromatin immunoprecipitation assays, luciferase reporter gene assay	Hela Cells/Homo sapiens, MCF7/Homo sapiens	Yes	PMID: 16606705, PMID: 18342022, PMID: 18836037, PMID: 10547281	1999, 2006, 2008	Yes	electrophoretic mobility shift assay	12697671	Ingenuity Expert Findings	2003	5	5
1869	51361	E2F1	HOOK1	204947_at	225792_at	0.16	-0.02	Normal	Yes	Unspecified	E2F1 probably regulates transcription of HOOK1	Chromatin immunoprecipitation assay, sequence based prediction	Stem Cells/Mus musculus	No	PMID: 18555785		No					1	1
1869	683	E2F1	BST1	204947_at	205715_at	0.16	-0.12	Normal	No
4790	5573	NFKB1	PRKAR1A	209239_at	242482_at	0.16	-0.33	Normal	No
1869	8317	E2F1	CDC7	204947_at	204510_at	0.16	-0.46	Normal	Yes	Unspecified	E2F1 can bind to gene CDC7 promoter	Chromatin immunoprecipitation assay	Hela/MCF7/Homo sapiens	Yes	PMID: 16606705, PMID: 17908821, PMID: 18836037, PMID: 19796622, PMID: 9722556		No					1	1
1869	9369	E2F1	NRXN3	204947_at	229649_at	0.15	0.2	Both	Yes	Unspecified	Neurexin 3 promoter has a putative E2F1-binding site	Chromatin immunoprecipitation assay	MCF7/Homo sapiens	Yes	PMID: 17053090	2006	No					0	0
1869	1113	E2F1	CHGA	204947_at	204697_s_at	0.15	0.16	Both	Yes	Unspecified	Chromogranin A promoter has a putative E2F1-binding site	Chromatin immunoprecipitation assay	MCF7/Homo sapiens, Hela/Homo sapiens	Yes	PMID: 17053090, PMID: 16606705	2006	No					0	0
1869	6635	E2F1	SNRPE	204947_at	231112_at	0.15	-0.02	Normal	Yes	Unspecified	snRNP-E promoter has a putative E2F1-binding site	Chromatin immunoprecipitation assay	Hela Cells/Homo sapiens	Yes	PMID: 16606705	2006	No					0	0
4790	10875	NFKB1	FGL2	209239_at	227265_at	0.15	-0.71	Normal	No
6670	6770	SP3	STAR	238035_at	204548_at	0.14	-0.47	Normal	Yes	Inhibition	SP3 binds to gene STAR promoter and suppresses STAR expression	Chromatin immunoprecipitation assay	Mus musculus	No	PMID: 16109738		No					0	1
3217	4744	HOXB7	NEFH	216973_s_at	33767_at	0.14	-0.82	Normal	No
1869	4103	E2F1	MAGEA4	204947_at	214254_at	0.13	0.1	Both	No
1869	3002	E2F1	GZMB	204947_at	210164_at	0.13	-0.09	Normal	No
6670	891	SP3	CCNB1	238035_at	228729_at	0.13	-0.34	Normal	Yes	Unspecified	SP3 probably regulates transcription of Cyclin B1 in human B-cell lymphoma	Interaction prediction	Homo Sapiens	Yes	PMID: 18277385	2008	No					0	0
1869	725	E2F1	C4BPB	204947_at	208209_s_at	0.12	-0.16	Normal	No
1869	7124	E2F1	TNF	204947_at	207113_s_at	0.12	-0.29	Normal	Yes	Activation	E2F1 binds to TNF-alpha promoter, knockdown of endogenous E2F1 impaired the LPS inducibility of TNF-alpha	chromatin immunoprecipitation assays, small interfering rna, real-time pcr	THP 1/Homo sapiens, Hela Cells/Homo sapiens	Yes	PMID: 17707233, PMID: 1660670	2007, 2006	Yes	chromatin immunoprecipitation (CHIP)	15048095	Ingenuity Expert Findings	2004	13	15
1869	4246	E2F1	SCGB2A1	204947_at	205979_at	0.11	0.35	Both	No
6670	641	SP3	BLM	238035_at	205733_at	0.11	0.28	Both	No
1869	203228	E2F1	C9orf72	204947_at	225919_s_at	0.11	0.14	Both	Yes	Unspecified	E2F1 probably regulates transcription of C9orf72	Chromatin immunoprecipitation assay	Stem Cells/Mus musculus	No	PMID: 18555785	2008	No					0	0
1869	6304	E2F1	SATB1	204947_at	203408_s_at	0.11	0.01	Both	No
1869	3398	E2F1	ID2	204947_at	201566_x_at	0.11	-0.11	Normal	Yes	Unspecified	E2F1 regulates transcription of ID2	ChIP-sequencing	Embryonic Stem Cells/Mus musculus	No	PMID: 19796622, PMID: 18555785		No					2	2
6670	6857	SP3	SYT1	238035_at	203999_at	0.11	-0.25	Normal	No
5241	79589	PGR	RNF128	228554_at	219263_at	0.11	-0.95	Normal	No
1869	7498	E2F1	XDH	204947_at	241994_at	0.1	-0.04	Normal	No
1869	2253	E2F1	FGF8	204947_at	208449_s_at	0.1	-0.06	Normal	No
6670	718	SP3	C3	238035_at	217767_at	0.1	-0.42	Normal	No
6670	2690	SP3	GHR	238035_at	205498_at	0.1	-0.45	Normal	Yes	Activation	SP3 can bind to gene GHR promoter and activates GHR expression	Electrophoretic mobility shift assay	Mus musculus	No	PMID: 15887111	1999, 2005, 2008	Yes	electrophoretic mobility shift assay, super-shift assay	11390427	Ingenuity Expert Findings	2001	0	4
1869	8928	E2F1	FOXH1	204947_at	231407_s_at	0.09	-0.19	Normal	Yes	Unspecified	FAST-1/2 promoter has a putative E2F1-binding site	Chromatin immunoprecipitation assay	Hela Cells/Homo sapiens	Yes	PMID: 16606705	2006	No					0	0
6670	81873	SP3	ARPC5L	238035_at	226915_s_at	0.09	-0.28	Normal	No
6670	1602	SP3	DACH1	238035_at	228915_at	0.09	-0.65	Normal	No
1869	2983	E2F1	GUCY1B3	204947_at	211555_s_at	0.08	-0.11	Normal	Yes	Unspecified	GUCY1B1 promoter has a putative E2F1-binding site	Chromatin immunoprecipitation assay	Hela Cells/Homo sapiens	Yes	PMID: 16606705	2006	No					0	0
1869	5926	E2F1	ARID4A	204947_at	230141_at	0.07	0.04	Both	No
1869	6322	E2F1	SCML1	204947_at	222747_s_at	0.07	-0.05	Normal	Yes	Unspecified	SCML1 promoter has a putative E2F1-binding site	Chromatin immunoprecipitation assay	Hela Cells/Homo sapiens, MCF7/Homo sapiens	Yes	PMID: 16606705, PMID: 17053090	2006	No					0	0
1869	4790	E2F1	NFKB1	204947_at	209239_at	0.06	0.14	Both	No
1869	6750	E2F1	SST	204947_at	213921_at	0.06	0.04	Both	Yes
1869	1282	E2F1	COL4A1	204947_at	211981_at	0.06	-0.11	Normal	Yes	Unspecified	COL4A1 promoter has a putative E2F1-binding site	Chromatin immunoprecipitation assay	MCF7/Homo sapiens	Yes	PMID: 17053090	2006	No					0	0
6670	1063	SP3	CENPF	238035_at	209172_s_at	0.06	-0.32	Normal	No
6670	2305	SP3	FOXM1	238035_at	202580_x_at	0.06	-0.51	Normal	Yes	Unspecified	SP3 probably regulates transcription of FOXM1 in human B-cell lymphoma	Interaction prediction	Homo Sapiens	Yes	PMID: 18277385	2008	No					3	3
1869	4162	E2F1	MCAM	204947_at	211340_s_at	0.05	0.07	Both	Yes	Activation	E2F1 increases MCAM expression	real-time pcr	SAOS-2/Homo sapiens	Yes	PMID: 16606705, PMID: 15897325, PMID: 19796622	2005, 2009, 2006	No					1	1
1869	6279	E2F1	S100A8	204947_at	214370_at	0.05	0.05	Both	Yes	Unspecified	Calgranulin A promoter has a putative E2F1-binding site	Chromatin immunoprecipitation assay	Hela Cells/Homo sapiens	Yes	PMID: 16606705	2006	No					0	0
1869	1519	E2F1	CTSO	204947_at	203758_at	0.05	-0.29	Normal	Yes	Unspecified	Cathepsin O promoter has a putative E2F1-binding site	Chromatin immunoprecipitation assay	Hela Cells/Homo sapiens	Yes	PMID: 16606705	2006	No					0	0
4790	3428	NFKB1	IFI16	209239_at	208966_x_at	0.05	-0.41	Normal	No
1869	332	E2F1	BIRC5	204947_at	210334_x_at	0.05	-0.44	Normal	Yes	Activation	E2F1 binds to BIRC5 promoter in 1A3 cells	Chromatin immunoprecipitation assay	Hela/Homo sapiens, MCF 7/Homo sapiens	Yes	PMID: 16606705, PMID: 17699779, PMID: 19497660, PMID: 17848598, PMID: 18075512 , PMID: 15271987	2004, 2006, 2007, 2009	Yes	polymerase chain reaction, chromatin immunoprecipitation (CHIP), luciferase reporter gene assay	16601104, 17848598, 15271987	Ingenuity Expert Findings	2006, 2007, 2004	0	0
1869	1021	E2F1	CDK6	204947_at	243000_at	0.04	0.14	Both	No
1869	5156	E2F1	PDGFRA	204947_at	215305_at	0.04	0.03	Both	Yes	Activation	E2F1 binds to PDGFRalpha type II promoter and activates its expression	electrophoretic mobility shift assay, electrophoretic mobility supershift assay, chromatin immunoprecipitation assays, Sequence analysis, reverse transcription pcr, luciferase reporter gene assay	MG-63/Homo sapiens, Hela Cells/Homo sapiens	Yes	PMID: 16606705, PMID: 17881156, PMID: 18323664	2006, 2007, 2008	No					0	1
6670	3912	SP3	LAMB1	238035_at	211651_s_at	0.04	-0.45	Normal	No
1869	168507	E2F1	PKD1L1	204947_at	1563465_at	0.03	0.19	Both	Yes	Unspecified	PKD1L1 promoter has a putative E2F1-binding site	Chromatin immunoprecipitation assay	Hela Cells/Homo sapiens	Yes	PMID: 16606705	2006	No					0	0
1869	633	E2F1	BGN	204947_at	213905_x_at	0.03	-0.03	Normal	No
1869	3673	E2F1	ITGA2	204947_at	227314_at	0.03	-0.12	Normal	No
6670	4208	SP3	MEF2C	238035_at	209200_at	0.03	-0.36	Normal	Yes	Unspecified	SP3 probably regulates transcription of MEF2C in human B-cell lymphoma	Interaction prediction	Homo Sapiens	Yes	PMID: 18277385	2008	No					0	0
1869	1999	E2F1	ELF3	204947_at	229842_at	0.02	0.37	Both	Yes	Unspecified	ELF3 promoter has a putative E2F1-binding site	Chromatin immunoprecipitation assay, ChIP-sequencing	Hela Cells/Homo sapiens, Embryonic Stem Cells/Mus musculus	Yes	PMID: 16606705, PMID: 19796622	2006, 2009	No					0	0
1869	1508	E2F1	CTSB	204947_at	227961_at	0.02	0.08	Both	Yes	Unspecified	E2F1 has a predicted binding site in Cathepsin B promoter, E2F1 probably regulates transcription of Cathepsin B, E2F1 regulates transcription of Cathepsin B	Sequence analysis, Chromatin immunoprecipitation assay, sequence based prediction, ChIP-sequencing	Homo Sapiens	Yes	PMID: 19541929, PMID: 18555785, PMID: 19796622	2008, 2009	Yes	proteomics	19541929	Ingenuity Expert Findings	2009	0	0
4790	1063	NFKB1	CENPF	209239_at	209172_s_at	0.02	-0.62	Normal	No
6670	638	SP3	BIK	238035_at	205780_at	0.01	-0.31	Normal	No
6670	269	SP3	AMHR2	238035_at	206892_at	0.01	-0.41	Normal	No
6670	9369	SP3	NRXN3	238035_at	229649_at	0.01	-0.58	Normal	No
4790	24137	NFKB1	KIF4A	209239_at	218355_at	0.001	-0.43	Normal	No
1869	1236	E2F1	CCR7	204947_at	206337_at	-0.19	0.81	Cancer	No
6670	5888	SP3	RAD51	238035_at	205024_s_at	-0.09	0.68	Cancer	Yes
1869	3294	E2F1	HSD17B2	204947_at	204818_at	-0.43	0.59	Cancer	No
4790	7167	NFKB1	TPI1	209239_at	213011_s_at	-0.38	0.57	Cancer	No
1869	1602	E2F1	DACH1	204947_at	228915_at	-0.21	0.44	Cancer	No
1869	9060	E2F1	PAPSS2	204947_at	203060_s_at	-0.87	0.35	Cancer	No
1869	7980	E2F1	TFPI2	204947_at	209278_s_at	-0.05	0.34	Cancer	No	Unspecified	E2F1 probably regulates transcription of ITGAV	Chromatin immunoprecipitation array, sequence based prediction	Stem Cells/Mus musculus, Embryonic Stem Cells/Mus musculus	No	PMID: 18555785, PMID: 19796622	2008, 2009	No					0	0
1869	3685	E2F1	ITGAV	204947_at	202351_at	-0.39	0.28	Cancer	Yes
1869	5241	E2F1	PGR	204947_at	228554_at	-0.03	0.25	Cancer	No
1869	4886	E2F1	NPY1R	204947_at	205440_s_at	-0.84	0.25	Cancer	No
1869	4969	E2F1	OGN	204947_at	222722_at	-0.24	0.24	Cancer	No
1869	3074	E2F1	HEXB	204947_at	201944_at	-0.25	0.24	Cancer	Yes	Unspecified	E2F1 probably regulates transcription of HEXB	chromatin immunoprecipitation array, sequence based prediction	Stem Cells/Mus musculus, Embryonic Stem Cells/Mus musculus	No	PMID: 18555785, PMID: 19796622		No					0	0
1869	4144	E2F1	MAT2A	204947_at	213705_at	-0.09	0.23	Cancer	No
1869	6344	E2F1	SCTR	204947_at	210382_at	-0.34	0.23	Cancer	No
1869	2312	E2F1	FLG	204947_at	215704_at	-0.12	0.22	Cancer	Yes	Unspecified	Filaggrin promoter has a putative E2F1-binding site	chromatin immunoprecipitation array	Hela Cells/Homo sapiens	Yes	PMID: 16606705	2006	No					0	0
1869	4233	E2F1	MET	204947_at	213816_s_at	-0.13	0.22	Cancer	No
1869	2258	E2F1	FGF13	204947_at	205110_s_at	-1.37	0.21	Cancer	No
1869	10630	E2F1	PDPN	204947_at	226658_at	-0.03	0.19	Cancer	Yes	Unspecified	E2F1 regulates transcription of Podoplanin	ChIP-sequencing, chromatin immunoprecipitation array, sequence based prediction	MCF7/Homo sapiens, Embryonic Stem Cells/Mus musculus, Stem Cells/Mus musculus	Yes	PMID: 18836037, PMID: 19796622, PMID: 18555785	2008, 2009	No					0	0
1869	3718	E2F1	JAK3	204947_at	227677_at	-0.13	0.18	Cancer	Yes	Unspecified	E2F1 regulates transcription of JAK3	ChIP-sequencing, chromatin immunoprecipitation array, sequence based prediction	Embryonic Stem Cells/Mus musculus, Stem Cells/Mus musculus	No	PMID: 19796622, PMID: 18555785		No					0	0
1869	5990	E2F1	RFX2	204947_at	226872_at	-0.15	0.18	Cancer	Yes	Unspecified	E2F1 probably regulates transcription of RFX2	chromatin immunoprecipitation array, sequence based prediction	Stem Cells/Mus musculus	No	PMID: 18555785	2008	No					0	0
1869	794	E2F1	CALB2	204947_at	205428_s_at	-0.23	0.15	Cancer	No
6670	8835	SP3	SOCS2	238035_at	203373_at	-0.31	0.15	Cancer	No
1869	4852	E2F1	NPY	204947_at	206001_at	-0.37	0.15	Cancer	No
1869	316	E2F1	AOX1	204947_at	205083_at	-0.37	0.15	Cancer	No
6670	54058	SP3	C21orf58	238035_at	238541_at	-0.4	0.15	Cancer	No
6670	2146	SP3	EZH2	238035_at	203358_s_at	-0.62	0.15	Cancer	Yes	Unspecified	SP3 probably regulates transcription of EZH2 in human B-cell lymphoma	interaction prediction	Homo sapiens	Yes	PMID: 18277385	2008	No					0	0
4790	4907	NFKB1	NT5E	209239_at	227486_at	-0.7	0.15	Cancer	No
1869	4332	E2F1	MNDA	204947_at	204959_at	-1.04	0.15	Cancer	No
1869	1272	E2F1	CNTN1	204947_at	227209_at	-0.22	0.13	Cancer	Yes	Unspecified	CNTN1 (F3) promoter has a putative E2F1-binding site	chromatin immunoprecipitation array	MCF7/Homo sapiens	Yes	PMID: 17053090	2006	No					0	0
1869	1806	E2F1	DPYD	204947_at	204646_at	-0.85	0.13	Cancer	Yes	Unspecified	DPYD promoter has a putative E2F1-binding site	chromatin immunoprecipitation array	Hela/Homo sapiens	Yes	PMID: 16606705	2006	No					4	4
1869	5396	E2F1	PRRX1	204947_at	226695_at	-0.86	0.13	Cancer	No
3217	7306	HOXB7	TYRP1	216973_s_at	205694_at	-0.98	0.13	Cancer	No
1869	6664	E2F1	SOX11	204947_at	204915_s_at	-0.31	0.12	Cancer	No
1869	5744	E2F1	PTHLH	204947_at	211756_at	-1.33	0.12	Cancer	No
1869	1382	E2F1	CRABP2	204947_at	202575_at	-0.15	0.11	Cancer	Yes	Unspecified	CRABP2 promoter has a putative E2F1-binding site	chromatin immunoprecipitation array	Hela Cells/Homo sapiens	Yes	PMID: 16606705	2006	No					0	0
6670	140766	SP3	ADAMTS14	238035_at	230167_at	-0.25	0.11	Cancer	No
1869	5627	E2F1	PROS1	204947_at	207808_s_at	-0.44	0.1	Cancer	Yes	Unspecified	E2F1 probably regulates transcription of Protein S	chromatin immunoprecipitation array, sequence based prediction	Stem Cells/Mus musculus	No	PMID: 18555785	2008	No					0	0
1869	3791	E2F1	KDR	204947_at	203934_at	-0.75	0.1	Cancer	Yes	Activation	Chromatin immunoprecipitation (ChIP) assays showed that E2F1 can associate with FLT-1, KDR, and angiopoietin 2 promoters.	chromatin immunoprecipitation assays	Homo sapiens	Yes	PMID: 20516113	2010	Yes	chromatin immunoprecipitation (CHIP)	20516113	Ingenuity Expert Findings	2010	0	4
1869	9508	E2F1	ADAMTS3	204947_at	214913_at	-0.93	0.1	Cancer	No
1869	1910	E2F1	EDNRB	204947_at	206701_x_at	-0.19	0.09	Cancer	No
1869	4316	E2F1	MMP7	204947_at	204259_at	-0.41	0.09	Cancer	No
3217	641	HOXB7	BLM	216973_s_at	205733_at	-1	0.09	Cancer	No
6670	101	SP3	ADAM8	238035_at	205180_s_at	-0.22	0.08	Cancer	No
1869	1429	E2F1	CRYZ	204947_at	202950_at	-0.09	0.05	Cancer	Yes	Unspecified	E2F1 regulates transcription of CRYZL1	ChIP-sequencing, chromatin immunoprecipitation array	MCF7/Homo sapiens, Embryonic Stem Cells/Mus musculus	Yes	PMID: 17053090, PMID: 19796622	2006, 2009	No					0	0
1869	4922	E2F1	NTS	204947_at	206291_at	-0.1	0.05	Cancer	Yes	Unspecified	NTS promoter has a putative E2F1-binding site	chromatin immunoprecipitation array	MCF7/Homo sapiens	Yes	PMID: 17053090	2006	No					1	1
1869	3214	E2F1	HOXB4	204947_at	231767_at	-0.11	0.04	Cancer	No
6670	1062	SP3	CENPE	238035_at	205046_at	-0.28	0.04	Cancer	No
1869	7078	E2F1	TIMP3	204947_at	201150_s_at	-0.43	0.04	Cancer	No
6670	8676	SP3	STX11	238035_at	235670_at	-0.11	0.03	Cancer	No
1869	9401	E2F1	RECQL4	204947_at	213520_at	-0.21	0.03	Cancer	Yes	Activation	E2F1 regulates transcription of RecQL4	ChIP-sequencing, chromatin immunoprecipitation assays, real-time reverse transcription pcr	Embryonic Stem Cells/Mus musculus, Fibroblasts/Mus musculus	No	PMID: 18215118, PMID: 19796622	2008, 2009	No					0	0
1869	857	E2F1	CAV1	204947_at	212097_at	-0.82	0.03	Cancer	No
1869	29761	E2F1	USP25	204947_at	223167_s_at	-0.02	0.02	Cancer	No
1869	7056	E2F1	THBD	204947_at	237252_at	-0.08	0.02	Cancer	No
6670	283601	SP3	C14orf70	238035_at	1560198_at	-0.28	0.02	Cancer	No
1869	10875	E2F1	FGL2	204947_at	227265_at	-0.53	0.02	Cancer	No
1869	3912	E2F1	LAMB1	204947_at	211651_s_at	-0.59	0.02	Cancer	Yes	Unspecified	E2F1 regulates transcription of LAMB1	chromatin immunoprecipitation array, sequence based prediction, ChIP-sequencing	Stem Cells/Mus musculus, Embryonic Stem Cells/Mus musculu	No	PMID: 18555785, PMID: 19796622	2008, 2009	No					0	0
1869	6275	E2F1	S100A4	204947_at	203186_s_at	-0.11	0.01	Cancer	No
1869	79148	E2F1	MMP28	204947_at	239273_s_at	-0.22	0.01	Cancer	Yes	Unspecified	MMP-28 promoter has a putative E2F1-binding site	chromatin immunoprecipitation array	MCF7/Homo sapiens	Yes	PMID: 17053090	2006	No					0	0
6670	7272	SP3	TTK	238035_at	204822_at	-0.33	0.01	Cancer	No
4790	8438	NFKB1	RAD54L	209239_at	204558_at	-0.56	0.00338	Cancer	No
1869	3615	E2F1	IMPDH2	204947_at	201892_s_at	-0.02	0.0026	Cancer	Yes	Unspecified	E2F1 regulates transcription of IMD2	ChIP-sequencing, chromatin immunoprecipitation array	Hela/Homo sapiens, Embryonic Stem Cells/Mus musculus	Yes	PMID: 16606705, PMID: 19796622	2006, 2009	No					1	1

## Sheet: TFBS
tf	target gene	normal weight	tf	target gene	genomatix-TFBS	matrix similarity score	start position	end position	anchor position	strand
205440_s_at	238035_at	1.08	SP3	NPY1R	No
212097_at	238035_at	0.95	SP3	CAV1	Yes	0.89	384	400	392	-
212097_at	238035_at	0.95	SP3	CAV1	Yes	0.91	397	413	405	-
212097_at	238035_at	0.95	SP3	CAV1	Yes	0.96	1509	1525	1517	+
212097_at	238035_at	0.95	SP3	CAV1	Yes	0.86	1514	1530	1522	+
212097_at	238035_at	0.95	SP3	CAV1	Yes	0.9	1516	1532	1524	+
212097_at	238035_at	0.95	SP3	CAV1	Yes	0.96	1787	1803	1795	-
204947_at	213139_at	0.88	E2F1	SNAI2	No
226695_at	209239_at	0.87	NFKB1	PRRX1	No
204947_at	200790_at	0.82	E2F1	ODC1	Yes	0.79	398	414	406	+
204947_at	200790_at	0.82	E2F1	ODC1	Yes	0.81	407	423	415	+
204947_at	200790_at	0.82	E2F1	ODC1	Yes	0.79	428	444	436	+
204646_at	238035_at	0.81	SP3	DPYD	Yes	0.88	379	395	387	+
204646_at	238035_at	0.81	SP3	DPYD	Yes	0.88	1012	1028	1020	+
204646_at	238035_at	0.81	SP3	DPYD	Yes	0.9	1083	1099	1091	+
204646_at	238035_at	0.81	SP3	DPYD	Yes	0.94	1089	1105	1097	+
204646_at	238035_at	0.81	SP3	DPYD	Yes	1	1094	1110	1102	+
204646_at	238035_at	0.81	SP3	DPYD	Yes	0.91	1387	1403	1395	-
204646_at	238035_at	0.81	SP3	DPYD	Yes	0.96	1454	1470	1462	-
204646_at	238035_at	0.81	SP3	DPYD	Yes	0.83	1648	1664	1656	-
204646_at	238035_at	0.81	SP3	DPYD	Yes	1	1825	1841	1833	-
204646_at	238035_at	0.81	SP3	DPYD	Yes	0.94	1835	1851	1843	+
204646_at	238035_at	0.81	SP3	DPYD	Yes	0.92	1842	1858	1850	-
204646_at	238035_at	0.81	SP3	DPYD	Yes	0.96	1858	1874	1866	-
205433_at	209239_at	0.76	NFKB1	BCHE	No
216064_s_at	238035_at	0.76	SP3	AGA	Yes	0.89	1935	1951	1943	+
216064_s_at	238035_at	0.76	SP3	AGA	Yes	0.97	1952	1968	1960	+
202945_at	238035_at	0.73	SP3	FPGS	Yes	0.84	1224	1240	1232	-
202945_at	238035_at	0.73	SP3	FPGS	Yes	0.88	1762	1778	1770	+
202945_at	238035_at	0.73	SP3	FPGS	Yes	0.88	1808	1824	1816	-
202945_at	238035_at	0.73	SP3	FPGS	Yes	0.88	1840	1856	1848	+
202945_at	238035_at	0.73	SP3	FPGS	Yes	0.94	1885	1901	1893	+
202945_at	238035_at	0.73	SP3	FPGS	Yes	0.97	1905	1921	1913	+
202945_at	238035_at	0.73	SP3	FPGS	Yes	1	1910	1926	1918	+
202945_at	238035_at	0.73	SP3	FPGS	Yes	0.95	1915	1931	1923	+
202945_at	238035_at	0.73	SP3	FPGS	Yes	0.9	1932	1948	1940	+
202945_at	238035_at	0.73	SP3	FPGS	Yes	1	1937	1953	1945	+
202945_at	238035_at	0.73	SP3	FPGS	Yes	1	1972	1988	1980	+
202945_at	238035_at	0.73	SP3	FPGS	Yes	1	1977	1993	1985	+
204947_at	217232_x_at	0.69	E2F1	HBB	No
203934_at	209239_at	0.61	NFKB1	KDR	No
204947_at	230329_s_at	0.53	E2F1	NUDT6	Yes	0.88	137	153	145	-
204947_at	230329_s_at	0.53	E2F1	NUDT6	Yes	0.81	234	250	242	-
204947_at	230329_s_at	0.53	E2F1	NUDT6	Yes	0.81	237	253	245	+
236088_at	238035_at	0.52	SP3	NTNG1	Yes	0.86	553	569	561	-
236088_at	238035_at	0.52	SP3	NTNG1	Yes	0.91	556	572	564	-
236088_at	238035_at	0.52	SP3	NTNG1	Yes	0.89	1222	1238	1230	+
236088_at	238035_at	0.52	SP3	NTNG1	Yes	0.88	1335	1351	1343	+
236088_at	238035_at	0.52	SP3	NTNG1	Yes	0.82	1419	1435	1427	+
236088_at	238035_at	0.52	SP3	NTNG1	Yes	1	1693	1709	1701	+
204947_at	211297_s_at	0.52	E2F1	CDK7	Yes	0.77	252	268	260	+
204947_at	211297_s_at	0.52	E2F1	CDK7	Yes
209160_at	238035_at	0.52	SP3	AKR1C3	Yes	0.93	694	710	702	-
209160_at	238035_at	0.52	SP3	AKR1C3	Yes	0.89	1936	1952	1944	+
209160_at	238035_at	0.52	SP3	AKR1C3	Yes	0.93	1943	1959	1951	+
206001_at	238035_at	0.51	SP3	NPY	No
204947_at	201599_at	0.5	E2F1	OAT	Yes	0.84	286	302	294	+
227486_at	238035_at	0.5	SP3	NT5E	Yes	0.99	1535	1551	1543	-
227486_at	238035_at	0.5	SP3	NT5E	Yes	0.86	1658	1674	1666	+
227486_at	238035_at	0.5	SP3	NT5E	Yes	0.93	1663	1679	1671	+
227486_at	238035_at	0.5	SP3	NT5E	Yes	0.91	1688	1704	1696	-
227486_at	238035_at	0.5	SP3	NT5E	Yes	0.81	1747	1763	1755	-
227486_at	238035_at	0.5	SP3	NT5E	Yes	0.97	1923	1939	1931	-
227486_at	238035_at	0.5	SP3	NT5E	Yes	0.99	1946	1962	1954	-
227486_at	238035_at	0.5	SP3	NT5E	Yes	0.87	1973	1989	1981	-
204947_at	205140_at	0.5	E2F1	FPGT	No
204947_at	204602_at	0.5	E2F1	DKK1	Yes	0.76	839	855	847	+
204947_at	204602_at	0.5	E2F1	DKK1	Yes	0.83	1007	1023	1015	+
204947_at	204602_at	0.5	E2F1	DKK1	Yes	0.89	993	1009	1001	+
204947_at	201426_s_at	0.5	E2F1	VIM	Yes	0.84	83	99	91	-
204947_at	227771_at	0.49	E2F1	LIFR	Yes	0.82	66	82	74	+
204947_at	227771_at	0.49	E2F1	LIFR	Yes	0.84	88	104	96	+
204947_at	227771_at	0.49	E2F1	LIFR	Yes	0.82	104	120	112	-
201150_s_at	238035_at	0.48	SP3	TIMP3	Yes	0.9	681	697	689	+
201150_s_at	238035_at	0.48	SP3	TIMP3	Yes	0.89	989	1005	997	+
201150_s_at	238035_at	0.48	SP3	TIMP3	Yes	0.89	1204	1220	1212	-
201150_s_at	238035_at	0.48	SP3	TIMP3	Yes	0.88	1626	1642	1634	+
201150_s_at	238035_at	0.48	SP3	TIMP3	Yes	0.9	1683	1699	1691	+
201150_s_at	238035_at	0.48	SP3	TIMP3	Yes	0.94	1830	1846	1838	+
201150_s_at	238035_at	0.48	SP3	TIMP3	Yes	1	1837	1853	1845	-
201150_s_at	238035_at	0.48	SP3	TIMP3	Yes	0.91	1859	1875	1867	-
201150_s_at	238035_at	0.48	SP3	TIMP3	Yes	1	1864	1880	1872	-
201150_s_at	238035_at	0.48	SP3	TIMP3	Yes	0.99	1920	1936	1928	+
201150_s_at	238035_at	0.48	SP3	TIMP3	Yes	0.88	1940	1956	1948	+
203599_s_at	238035_at	0.45	SP3	WBP4	Yes	0.89	242	258	250	-
203599_s_at	238035_at	0.45	SP3	WBP4	Yes	0.9	280	296	288	-
203599_s_at	238035_at	0.45	SP3	WBP4	Yes	0.88	428	444	436	+
203599_s_at	238035_at	0.45	SP3	WBP4	Yes	0.85	811	827	819	+
203599_s_at	238035_at	0.45	SP3	WBP4	Yes	0.91	822	838	830	+
203599_s_at	238035_at	0.45	SP3	WBP4	Yes	0.99	897	913	905	+
203599_s_at	238035_at	0.45	SP3	WBP4	Yes	0.89	1008	1024	1016	+
203599_s_at	238035_at	0.45	SP3	WBP4	Yes	0.88	1462	1478	1470	+
203599_s_at	238035_at	0.45	SP3	WBP4	Yes	1	1467	1483	1475	+
203599_s_at	238035_at	0.45	SP3	WBP4	Yes	0.92	1674	1690	1682	+
203599_s_at	238035_at	0.45	SP3	WBP4	Yes	0.92	1891	1907	1899	-
203599_s_at	238035_at	0.45	SP3	WBP4	Yes	0.91	1905	1921	1913	+
204947_at	239897_at	0.43	E2F1	BCLAF1	Yes	0.83	311	327	319	-
204947_at	239897_at	0.43	E2F1	BCLAF1	Yes	0.74	479	495	487	+
204947_at	206008_at	0.43	E2F1	TGM1	Yes	0.76	437	453	445	+
204947_at	204422_s_at	0.42	E2F1	FGF2	Yes	0.71	426	442	434	-
204947_at	209035_at	0.41	E2F1	MDK	Yes	0.73	734	750	742	-
204947_at	227708_at	0.4	E2F1	EEF1A1	Yes	0.82	291	307	299	-
204947_at	222881_at	0.39	E2F1	HPSE	No
204947_at	215294_s_at	0.39	E2F1	SMARCA1	Yes	0.84	286	302	294	-
204947_at	202800_at	0.38	E2F1	SLC1A3	No
204947_at	212672_at	0.38	E2F1	ATM	No
203180_at	238035_at	0.38	SP3	ALDH1A3	Yes	0.88	371	387	379	+
203180_at	238035_at	0.38	SP3	ALDH1A3	Yes	0.92	820	836	828	-
203180_at	238035_at	0.38	SP3	ALDH1A3	Yes	0.88	1058	1074	1066	-
203180_at	238035_at	0.38	SP3	ALDH1A3	Yes	0.9	1400	1416	1408	+
203180_at	238035_at	0.38	SP3	ALDH1A3	Yes	0.87	1414	1430	1422	+
203180_at	238035_at	0.38	SP3	ALDH1A3	Yes	0.93	1482	1498	1490	+
203180_at	238035_at	0.38	SP3	ALDH1A3	Yes	0.93	1625	1641	1633	-
203180_at	238035_at	0.38	SP3	ALDH1A3	Yes	0.89	1804	1820	1812	+
203180_at	238035_at	0.38	SP3	ALDH1A3	Yes	0.94	1836	1852	1844	+
203180_at	238035_at	0.38	SP3	ALDH1A3	Yes	0.97	1843	1859	1851	+
203180_at	238035_at	0.38	SP3	ALDH1A3	Yes	1	1848	1864	1856	+
203180_at	238035_at	0.38	SP3	ALDH1A3	Yes	0.88	1872	1888	1880	-
203180_at	238035_at	0.38	SP3	ALDH1A3	Yes	0.93	1897	1913	1905	-
203180_at	238035_at	0.38	SP3	ALDH1A3	Yes	0.93	1944	1960	1952	+
204947_at	218346_s_at	0.37	E2F1	SESN1	Yes	0.72	183	199	191	-
204947_at	218346_s_at	0.37	E2F1	SESN1	Yes	0.88	186	202	194	+
204947_at	230307_at	0.36	E2F1	SLC25A21	No
204947_at	243792_x_at	0.35	E2F1	PTPN13	No
204947_at	207510_at	0.35	E2F1	BDKRB1	Yes	0.86	427	443	435	-
204947_at	207510_at	0.35	E2F1	BDKRB1	Yes	0.86	430	446	438	+
238035_at	209239_at	0.34	NFKB1	SP3	Yes	0.88	996	1010	1003	-
204947_at	239219_at	0.33	E2F1	AURKB	Yes	0.78	492	508	500	+
230174_at	238035_at	0.33	SP3	LYPLAL1	Yes	0.93	1969	1985	1977	+
217414_x_at	238035_at	0.33	SP3	HBA1	No
204947_at	208025_s_at	0.32	E2F1	HMGA2	Yes	0.84	838	854	846	-
204947_at	204041_at	0.31	E2F1	MAOB	No
204947_at	204363_at	0.3	E2F1	F3	Yes	0.82	236	252	244	-
204947_at	204363_at	0.3	E2F1	F3	Yes	0.82	544	560	552	+
203938_s_at	238035_at	0.3	SP3	TAF1C	Yes	0.86	246	262	254	-
203938_s_at	238035_at	0.3	SP3	TAF1C	Yes	0.94	641	657	649	+
203938_s_at	238035_at	0.3	SP3	TAF1C	Yes	0.88	850	866	858	-
203938_s_at	238035_at	0.3	SP3	TAF1C	Yes	0.88	1343	1359	1351	+
203938_s_at	238035_at	0.3	SP3	TAF1C	Yes	0.89	1519	1535	1527	-
203938_s_at	238035_at	0.3	SP3	TAF1C	Yes	0.95	1930	1946	1938	+
203938_s_at	238035_at	0.3	SP3	TAF1C	Yes	0.94	1963	1979	1971	+
204947_at	208944_at	0.3	E2F1	TGFBR2	Yes	0.81	1474	1490	1482	-
204947_at	208944_at	0.3	E2F1	TGFBR2	Yes	0.81	119	135	127	+
204947_at	206371_at	0.3	E2F1	FOLR3	Yes	0.73	93	109	101	+
203060_s_at	209239_at	0.3	NFKB1	PAPSS2	No
204947_at	208998_at	0.29	E2F1	UCP2	Yes	0.79	477	493	485	-
204947_at	208998_at	0.29	E2F1	UCP2	Yes	0.82	715	731	723	+
204947_at	209082_s_at	0.29	E2F1	COL18A1	No
204947_at	201438_at	0.29	E2F1	COL6A3	Yes	0.86	813	829	821	+
204947_at	222921_s_at	0.28	E2F1	HEY2	No
204947_at	203358_s_at	0.28	E2F1	EZH2	Yes	0.83	104	120	112	-
204947_at	203358_s_at	0.28	E2F1	EZH2	Yes	0.81	107	123	115	+
204947_at	203358_s_at	0.28	E2F1	EZH2	Yes	0.84	130	146	138	-
204947_at	203358_s_at	0.28	E2F1	EZH2	Yes	0.83	148	164	156	-
204947_at	203358_s_at	0.28	E2F1	EZH2	Yes	0.83	455	471	463	-
204947_at	203358_s_at	0.28	E2F1	EZH2	Yes	0.72	458	474	466	+
204947_at	203358_s_at	0.28	E2F1	EZH2	Yes	0.83	621	637	629	+
204947_at	238736_at	0.28	E2F1	REV3L	Yes	0.8	150	166	158	+
204947_at	214683_s_at	0.26	E2F1	CLK1	Yes	0.8	585	601	593	-
216064_s_at	209239_at	0.26	NFKB1	AGA	Yes	0.88	199	213	206	-
216064_s_at	209239_at	0.26	NFKB1	AGA	Yes	0.9	200	214	207	+
205110_s_at	209239_at	0.25	NFKB1	FGF13	Yes	0.95	277	291	284	+
214913_at	238035_at	0.25	SP3	HLF	Yes	0.82	113	129	121	-
214913_at	238035_at	0.25	SP3	HLF	Yes	0.96	990	1006	998	+
214913_at	238035_at	0.25	SP3	HLF	Yes	0.89	1019	1035	1027	-
214913_at	238035_at	0.25	SP3	HLF	Yes	0.81	1855	1871	1863	+
214913_at	238035_at	0.25	SP3	HLF	Yes	0.93	1877	1893	1885	+
214913_at	238035_at	0.25	SP3	HLF	Yes	1	1896	1912	1904	-
214913_at	238035_at	0.25	SP3	HLF	Yes	0.89	1906	1922	1914	-
204755_x_at	238035_at	0.25	SP3	ADAMTS3	Yes	0.81	950	966	958	+
204755_x_at	238035_at	0.25	SP3	ADAMTS3	Yes	0.92	1515	1531	1523	-
204755_x_at	238035_at	0.25	SP3	ADAMTS3	Yes	0.85	1549	1565	1557	-
204755_x_at	238035_at	0.25	SP3	ADAMTS3	Yes	0.9	1580	1596	1588	-
204755_x_at	238035_at	0.25	SP3	ADAMTS3	Yes	0.92	1687	1703	1695	+
204755_x_at	238035_at	0.25	SP3	ADAMTS3	Yes	0.91	1727	1743	1735	+
204755_x_at	238035_at	0.25	SP3	ADAMTS3	Yes	0.97	1880	1896	1888	-
204947_at	235421_at	0.25	E2F1	MAP3K8	No
230329_s_at	238035_at	0.25	SP3	NUDT6	Yes	0.91	1552	1568	1560	-
230329_s_at	238035_at	0.25	SP3	NUDT6	Yes	0.96	1603	1619	1611	-
230329_s_at	238035_at	0.25	SP3	NUDT6	Yes	0.94	1617	1633	1625	-
230329_s_at	238035_at	0.25	SP3	NUDT6	Yes	0.93	1917	1933	1925	-
230329_s_at	238035_at	0.25	SP3	NUDT6	Yes	0.89	1970	1986	1978	+
204947_at	222008_at	0.24	E2F1	COL9A1	No
204947_at	202718_at	0.24	E2F1	IGFBP2	No
204947_at	213844_at	0.23	E2F1	HOXA5	Yes	0.88	444	460	452	+
202580_x_at	209239_at	0.23	NFKB1	FOXM1	Yes	0.84	553	567	560	+
202580_x_at	209239_at	0.23	NFKB1	FOXM1	Yes	0.88	570	584	577	-
202580_x_at	209239_at	0.23	NFKB1	FOXM1	Yes	0.85	581	595	588	-
201197_at	238035_at	0.23	SP3	AMD1	Yes	0.88	431	447	439	+
201197_at	238035_at	0.23	SP3	AMD1	Yes	0.88	1421	1437	1429	+
201197_at	238035_at	0.23	SP3	AMD1	Yes	0.88	1645	1661	1653	-
201197_at	238035_at	0.23	SP3	AMD1	Yes	0.82	1918	1934	1926	+
201197_at	238035_at	0.23	SP3	AMD1	Yes	0.92	1971	1987	1979	+
204947_at	216973_s_at	0.22	E2F1	HOXB7	No
228554_at	211756_at	0.22	PGR	PTHLH	No
227692_at	238035_at	0.21	SP3	MCM5	Yes	0.97	1739	1755	1747	-
227692_at	238035_at	0.21	SP3	MCM5	Yes	0.92	1762	1778	1770	-
227692_at	238035_at	0.21	SP3	MCM5	Yes	0.88	1893	1909	1901	+
227692_at	238035_at	0.21	SP3	MCM5	Yes	0.9	1896	1912	1904	+
216237_s_at	238035_at	0.21	SP3	GNAI1	Yes	0.88	1035	1051	1043	+
216237_s_at	238035_at	0.21	SP3	GNAI1	Yes	0.91	1229	1245	1237	-
216237_s_at	238035_at	0.21	SP3	GNAI1	Yes	0.93	1498	1514	1506	-
216237_s_at	238035_at	0.21	SP3	GNAI1	Yes	0.92	1561	1577	1569	+
216237_s_at	238035_at	0.21	SP3	GNAI1	Yes	0.9	1601	1617	1609	+
216237_s_at	238035_at	0.21	SP3	GNAI1	Yes	0.91	1609	1625	1617	+
216237_s_at	238035_at	0.21	SP3	GNAI1	Yes	0.93	1667	1683	1675	+
216237_s_at	238035_at	0.21	SP3	GNAI1	Yes	0.97	1672	1688	1680	+
216237_s_at	238035_at	0.21	SP3	GNAI1	Yes	0.99	1682	1698	1690	+
216237_s_at	238035_at	0.21	SP3	GNAI1	Yes	0.9	1808	1824	1816	+
216237_s_at	238035_at	0.21	SP3	GNAI1	Yes	0.95	1918	1934	1926	+
216237_s_at	238035_at	0.21	SP3	GNAI1	Yes	0.88	1949	1965	1957	-
204947_at	201598_s_at	0.21	E2F1	INPPL1	No
204947_at	205676_at	0.21	E2F1	CYP27B1	Yes	0.75	1014	1030	1022	+
204947_at	213565_s_at	0.2	E2F1	SMAD6	Yes	0.77	388	404	396	-
210139_s_at	238035_at	0.2	SP3	PMP22	Yes	0.88	511	527	519	-
210139_s_at	238035_at	0.2	SP3	PMP22	Yes	0.81	653	669	661	+
210139_s_at	238035_at	0.2	SP3	PMP22	Yes	0.88	971	987	979	+
210139_s_at	238035_at	0.2	SP3	PMP22	Yes	0.9	1647	1663	1655	+
204947_at	201250_s_at	0.2	E2F1	SLC2A1	No
205083_at	209239_at	0.2	NFKB1	AOX1	No
204947_at	211518_s_at	0.2	E2F1	BMP4	No
211756_at	216973_s_at	0.2	HOXB7	PTHLH	No
204947_at	217767_at	0.19	E2F1	C3	Yes	0.72	300	316	308	-
204947_at	217767_at	0.19	E2F1	C3	Yes	0.88	303	319	311	+
231112_at	238035_at	0.19	SP3	SNRPE	Yes	0.88	1511	1527	1519	+
231112_at	238035_at	0.19	SP3	SNRPE	Yes	0.86	1948	1964	1956	-
205428_s_at	238035_at	0.18	SP3	CALB2	Yes	0.95	204	220	212	-
205428_s_at	238035_at	0.18	SP3	CALB2	Yes	0.88	971	987	979	-
205428_s_at	238035_at	0.18	SP3	CALB2	Yes	0.9	1173	1189	1181	+
205428_s_at	238035_at	0.18	SP3	CALB2	Yes	0.9	1334	1350	1342	-
205428_s_at	238035_at	0.18	SP3	CALB2	Yes	0.91	1340	1356	1348	-
205428_s_at	238035_at	0.18	SP3	CALB2	Yes	0.86	1811	1827	1819	-
205428_s_at	238035_at	0.18	SP3	CALB2	Yes	0.95	1878	1894	1886	-
205428_s_at	238035_at	0.18	SP3	CALB2	Yes	0.95	1922	1938	1930	-
204947_at	225655_at	0.17	E2F1	UHRF1	Yes	0.98	25	41	33	+
204947_at	225655_at	0.17	E2F1	UHRF1	Yes	0.92	462	478	470	-
204947_at	225655_at	0.17	E2F1	UHRF1	Yes	0.72	465	481	473	+
204947_at	225655_at	0.17	E2F1	UHRF1	Yes	0.93	552	568	560	+
204947_at	213226_at	0.17	E2F1	CCNA2	Yes	0.77	228	244	236	-
204947_at	213226_at	0.17	E2F1	CCNA2	Yes	0.82	374	390	382	-
204947_at	213226_at	0.17	E2F1	CCNA2	Yes	0.83	515	531	523	+
204947_at	213226_at	0.17	E2F1	CCNA2	Yes	0.8	778	794	786	-
204947_at	200921_s_at	0.17	E2F1	BTG1	Yes	0.97	406	422	414	-
204947_at	204510_at	0.16	E2F1	CDC7	Yes	0.82	9	25	17	-
204947_at	204510_at	0.16	E2F1	CDC7	Yes	0.83	398	414	406	+
204947_at	204510_at	0.16	E2F1	CDC7	Yes	0.77	421	437	429	+
204947_at	204510_at	0.16	E2F1	CDC7	Yes	0.72	724	740	732	-
204947_at	210145_at	0.16	E2F1	PLA2G4A	No
204947_at	225792_at	0.16	E2F1	HOOK1	No
242482_at	209239_at	0.16	NFKB1	PRKAR1A	No
204947_at	238035_at	0.16	E2F1	ASS1	No
204947_at	205715_at	0.16	E2F1	BST1	Yes	0.78	599	615	607	-
204947_at	204697_s_at	0.15	E2F1	CHGA	No
204947_at	229649_at	0.15	E2F1	NRXN3	No
227265_at	209239_at	0.15	NFKB1	FGL2	No
204947_at	231112_at	0.15	E2F1	SNRPE	Yes	0.82	208	224	216	-
33767_at	216973_s_at	0.14	HOXB7	NEFH	No
204548_at	238035_at	0.14	SP3	STAR	Yes	0.91	795	811	803	+
204548_at	238035_at	0.14	SP3	STAR	Yes	1	846	862	854	-
204548_at	238035_at	0.14	SP3	STAR	Yes	0.92	851	867	859	-
204548_at	238035_at	0.14	SP3	STAR	Yes	1	856	872	864	-
204548_at	238035_at	0.14	SP3	STAR	Yes	0.88	903	919	911	-
204548_at	238035_at	0.14	SP3	STAR	Yes	0.88	1835	1851	1843	-
204548_at	238035_at	0.14	SP3	STAR	Yes	0.98	1841	1857	1849	-
204947_at	214254_at	0.13	E2F1	MAGEA4	No
204947_at	210164_at	0.13	E2F1	GZMB	No
228729_at	238035_at	0.13	SP3	CCNB1	Yes	0.89	4	20	12	-
228729_at	238035_at	0.13	SP3	CCNB1	Yes	0.88	349	365	357	+
228729_at	238035_at	0.13	SP3	CCNB1	Yes	0.88	1358	1374	1366	-
228729_at	238035_at	0.13	SP3	CCNB1	Yes	0.89	1364	1380	1372	-
228729_at	238035_at	0.13	SP3	CCNB1	Yes	0.89	1368	1384	1376	-
228729_at	238035_at	0.13	SP3	CCNB1	Yes	0.93	1694	1710	1702	+
228729_at	238035_at	0.13	SP3	CCNB1	Yes	1	1812	1828	1820	-
204947_at	208209_s_at	0.12	E2F1	C4BPB	No
204947_at	207113_s_at	0.12	E2F1	TNF	Yes	0.89	438	454	446	-
205733_at	238035_at	0.11	SP3	BLM	Yes	0.94	1396	1412	1404	+
205733_at	238035_at	0.11	SP3	BLM	Yes	0.82	1928	1944	1936	-
205733_at	238035_at	0.11	SP3	BLM	Yes	0.98	1951	1967	1959	-
205733_at	238035_at	0.11	SP3	BLM	Yes	0.99	1971	1987	1979	+
204947_at	201566_x_at	0.11	E2F1	ID2	Yes	0.81	75	91	83	-
228554_at	219263_at	0.11	PGR	RNF128	No
204947_at	203408_s_at	0.11	E2F1	SATB1	No
204947_at	225919_s_at	0.11	E2F1	C9orf72	No
203999_at	238035_at	0.11	SP3	SYT1	Yes	0.93	112	128	120	+
203999_at	238035_at	0.11	SP3	SYT1	Yes	0.85	1215	1231	1223	+
203999_at	238035_at	0.11	SP3	SYT1	Yes	0.92	1387	1403	1395	-
203999_at	238035_at	0.11	SP3	SYT1	Yes	0.88	1445	1461	1453	-
203999_at	238035_at	0.11	SP3	SYT1	Yes	0.94	1509	1525	1517	-
203999_at	238035_at	0.11	SP3	SYT1	Yes	0.87	1581	1597	1589	+
204947_at	205979_at	0.11	E2F1	SCGB2A1	No
217767_at	238035_at	0.1	SP3	C3	Yes	0.83	913	929	921	-
217767_at	238035_at	0.1	SP3	C3	Yes	0.9	1536	1552	1544	-
217767_at	238035_at	0.1	SP3	C3	Yes	0.88	1834	1850	1842	-
204947_at	208449_s_at	0.1	E2F1	FGF8	Yes	0.8	383	399	391	-
205498_at	238035_at	0.1	SP3	GHR	Yes	0.87	174	190	182	-
205498_at	238035_at	0.1	SP3	GHR	Yes	0.91	2154	2170	2162	-
204947_at	241994_at	0.1	E2F1	XDH	Yes	0.73	168	184	176	-
204947_at	241994_at	0.1	E2F1	XDH	Yes	0.73	171	187	179	+
226915_s_at	238035_at	0.09	SP3	ARPC5L	Yes	0.9	882	898	890	-
226915_s_at	238035_at	0.09	SP3	ARPC5L	Yes	0.9	1350	1366	1358	-
226915_s_at	238035_at	0.09	SP3	ARPC5L	Yes	0.86	1566	1582	1574	-
226915_s_at	238035_at	0.09	SP3	ARPC5L	Yes	0.92	1726	1742	1734	-
226915_s_at	238035_at	0.09	SP3	ARPC5L	Yes	0.92	1800	1816	1808	+
226915_s_at	238035_at	0.09	SP3	ARPC5L	Yes	0.97	1920	1936	1928	-
226915_s_at	238035_at	0.09	SP3	ARPC5L	Yes	0.99	1925	1941	1933	-
226915_s_at	238035_at	0.09	SP3	ARPC5L	Yes	0.94	1968	1984	1976	+
226915_s_at	238035_at	0.09	SP3	ARPC5L	Yes	0.92	1972	1988	1980	+
228915_at	238035_at	0.09	SP3	DACH1	Yes	0.9	65	81	73	-
228915_at	238035_at	0.09	SP3	DACH1	Yes	0.88	1471	1487	1479	+
228915_at	238035_at	0.09	SP3	DACH1	Yes	0.83	1729	1745	1737	-
228915_at	238035_at	0.09	SP3	DACH1	Yes	0.87	1752	1768	1760	-
228915_at	238035_at	0.09	SP3	DACH1	Yes	0.9	1758	1774	1766	-
228915_at	238035_at	0.09	SP3	DACH1	Yes	0.91	1905	1921	1913	-
204947_at	231407_s_at	0.09	E2F1	FOXH1	Yes	0.82	186	202	194	-
204947_at	211555_s_at	0.08	E2F1	GUCY1B3	Yes	0.76	103	119	111	+
204947_at	211555_s_at	0.08	E2F1	GUCY1B3	Yes	0.83	382	398	390	+
204947_at	230141_at	0.07	E2F1	ARID4A	Yes	0.76	175	191	183	-
204947_at	230141_at	0.07	E2F1	ARID4A	Yes	0.76	178	194	186	+
204947_at	230141_at	0.07	E2F1	ARID4A	Yes	0.77	252	268	260	+
204947_at	222747_s_at	0.07	E2F1	SCML1	Yes	0.82	25	41	33	+
204947_at	222747_s_at	0.07	E2F1	SCML1	Yes	0.88	266	282	274	-
204947_at	222747_s_at	0.07	E2F1	SCML1	Yes	0.88	308	324	316	-
204947_at	222747_s_at	0.07	E2F1	SCML1	Yes	0.88	350	366	358	-
204947_at	209239_at	0.06	E2F1	NFKB1	Yes	0.83	329	345	337	-
209172_s_at	238035_at	0.06	SP3	CENPF	Yes	0.9	1351	1367	1359	-
209172_s_at	238035_at	0.06	SP3	CENPF	Yes	0.91	1680	1696	1688	-
209172_s_at	238035_at	0.06	SP3	CENPF	Yes	0.9	1925	1941	1933	+
204947_at	211981_at	0.06	E2F1	COL4A1	No
202580_x_at	238035_at	0.06	SP3	FOXM1	No
204947_at	213921_at	0.06	E2F1	SST	No
208966_x_at	209239_at	0.05	NFKB1	IFI16	Yes	0.85	573	587	580	+
208966_x_at	209239_at	0.05	NFKB1	IFI16	Yes	0.86	573	587	580	-
204947_at	203758_at	0.05	E2F1	CTSO	No
204947_at	214370_at	0.05	E2F1	S100A8	No
204947_at	211340_s_at	0.05	E2F1	MCAM	No
204947_at	210334_x_at	0.05	E2F1	BIRC5	No
204947_at	243000_at	0.04	E2F1	CDK6	No
204947_at	215305_at	0.04	E2F1	PDGFRA	Yes	0.79	376	392	384	-
211651_s_at	238035_at	0.04	SP3	LAMB1	Yes	0.9	4	20	12	-
211651_s_at	238035_at	0.04	SP3	LAMB1	Yes	0.94	1507	1523	1515	+
211651_s_at	238035_at	0.04	SP3	LAMB1	Yes	0.86	1671	1687	1679	-
211651_s_at	238035_at	0.04	SP3	LAMB1	Yes	0.94	1714	1730	1722	-
211651_s_at	238035_at	0.04	SP3	LAMB1	Yes	0.97	1728	1744	1736	-
211651_s_at	238035_at	0.04	SP3	LAMB1	Yes	0.88	1750	1766	1758	-
211651_s_at	238035_at	0.04	SP3	LAMB1	Yes	0.93	1783	1799	1791	+
211651_s_at	238035_at	0.04	SP3	LAMB1	Yes	0.94	1790	1806	1798	-
211651_s_at	238035_at	0.04	SP3	LAMB1	Yes	0.91	1814	1830	1822	-
211651_s_at	238035_at	0.04	SP3	LAMB1	Yes	0.86	1865	1881	1873	+
211651_s_at	238035_at	0.04	SP3	LAMB1	Yes	0.9	1867	1883	1875	+
211651_s_at	238035_at	0.04	SP3	LAMB1	Yes	0.97	1911	1927	1919	-
204947_at	227314_at	0.03	E2F1	ITGA2	No
204947_at	213905_x_at	0.03	E2F1	BGN	Yes	0.8	507	523	515	-
209200_at	238035_at	0.03	SP3	MEF2C	Yes	0.92	316	332	324	+
209200_at	238035_at	0.03	SP3	MEF2C	Yes	0.91	586	602	594	+
209200_at	238035_at	0.03	SP3	MEF2C	Yes	0.99	1405	1421	1413	-
209200_at	238035_at	0.03	SP3	MEF2C	Yes	0.89	1627	1643	1635	-
209200_at	238035_at	0.03	SP3	MEF2C	Yes	1	1659	1675	1667	-
209200_at	238035_at	0.03	SP3	MEF2C	Yes	0.86	1906	1922	1914	-
209200_at	238035_at	0.03	SP3	MEF2C	Yes	0.93	1908	1924	1916	-
209200_at	238035_at	0.03	SP3	MEF2C	Yes	0.92	1913	1929	1921	-
204947_at	1563465_at	0.03	E2F1	PKD1L1	No
204947_at	229842_at	0.02	E2F1	ELF3	No
204947_at	227961_at	0.02	E2F1	CTSB	Yes	0.81	50	66	58	-
204947_at	227961_at	0.02	E2F1	CTSB	Yes	0.83	301	317	309	-
204947_at	227961_at	0.02	E2F1	CTSB	Yes	0.81	640	656	648	-
204947_at	227961_at	0.02	E2F1	CTSB	Yes	0.88	693	709	701	-
209172_s_at	209239_at	0.02	NFKB1	CENPF	No
205780_at	238035_at	0.01	SP3	BIK	Yes	0.89	54	70	62	+
205780_at	238035_at	0.01	SP3	BIK	Yes	0.91	849	865	857	+
205780_at	238035_at	0.01	SP3	BIK	Yes	0.91	1025	1041	1033	+
205780_at	238035_at	0.01	SP3	BIK	Yes	0.92	1043	1059	1051	-
205780_at	238035_at	0.01	SP3	BIK	Yes	0.95	1048	1064	1056	-
205780_at	238035_at	0.01	SP3	BIK	Yes	0.94	1212	1228	1220	-
205780_at	238035_at	0.01	SP3	BIK	Yes	0.81	1254	1270	1262	-
205780_at	238035_at	0.01	SP3	BIK	Yes	0.92	1302	1318	1310	-
205780_at	238035_at	0.01	SP3	BIK	Yes	0.96	1324	1340	1332	-
205780_at	238035_at	0.01	SP3	BIK	Yes	0.88	1374	1390	1382	+
205780_at	238035_at	0.01	SP3	BIK	Yes	0.93	1920	1936	1928	+
205780_at	238035_at	0.01	SP3	BIK	Yes	0.97	1925	1941	1933	+
205780_at	238035_at	0.01	SP3	BIK	Yes	0.96	1936	1952	1944	+
205780_at	238035_at	0.01	SP3	BIK	Yes	0.97	1941	1957	1949	+
205780_at	238035_at	0.01	SP3	BIK	Yes	0.91	1945	1961	1953	+
205780_at	238035_at	0.01	SP3	BIK	Yes	0.99	1950	1966	1958	+
205780_at	238035_at	0.01	SP3	BIK	Yes	0.83	1976	1992	1984	-
229649_at	238035_at	0.01	SP3	NRXN3	Yes	0.88	653	669	661	+
229649_at	238035_at	0.01	SP3	NRXN3	Yes	0.91	1435	1451	1443	+
229649_at	238035_at	0.01	SP3	NRXN3	Yes	0.91	1614	1630	1622	-
229649_at	238035_at	0.01	SP3	NRXN3	Yes	0.97	1761	1777	1769	+
229649_at	238035_at	0.01	SP3	NRXN3	Yes	0.94	1787	1803	1795	+
229649_at	238035_at	0.01	SP3	NRXN3	Yes	0.92	1791	1807	1799	+
229649_at	238035_at	0.01	SP3	NRXN3	Yes	0.99	1535	1551	1543	-
229649_at	238035_at	0.01	SP3	NRXN3	Yes	0.86	1658	1674	1666	+
206892_at	238035_at	0.01	SP3	AMHR2	Yes	0.88	220	236	228	+
206892_at	238035_at	0.01	SP3	AMHR2	Yes	0.89	1166	1182	1174	-
206892_at	238035_at	0.01	SP3	AMHR2	Yes	0.89	1863	1879	1871	-
206892_at	238035_at	0.01	SP3	AMHR2	Yes	0.97	1950	1966	1958	+
218355_at	209239_at	0	NFKB1	KIF4A	No
tf	target gene	normal weight	tf	target gene	genomatix-TFBS	matrix similarity score	start position	end position	anchor position	strand
204947_at	206337_at	0.813	E2F1	CCR7	Yes	0.727	555	571	563	+
238035_at	205024_s_at	0.678	SP3	RAD51	Yes	0.894	316	332	324	-
238035_at	205024_s_at	0.678	SP3	RAD51	Yes	0.973	1659	1675	1667	-
238035_at	205024_s_at	0.678	SP3	RAD51	Yes	0.899	1681	1697	1689	-
238035_at	205024_s_at	0.678	SP3	RAD51	Yes	0.948	1800	1816	1808	-
238035_at	205024_s_at	0.678	SP3	RAD51	Yes	0.883	1940	1956	1948	+
238035_at	205024_s_at	0.678	SP3	RAD51	Yes	0.881	1965	1981	1973	+
204947_at	204818_at	0.59	E2F1	HSD17B2	Yes	0.786	11	27	19	-
209239_at	213011_s_at	0.57	NFKB1	TPI1	Yes	0.833	456	470	463	-
204947_at	228915_at	0.435	E2F1	DACH1	No
204947_at	203060_s_at	0.349	E2F1	PAPSS2	Yes	0.84	69	85	77	+
204947_at	209278_s_at	0.344	E2F1	TFPI2	Yes	0.759	577	593	585	-
204947_at	209278_s_at	0.344	E2F1	TFPI2	Yes	0.813	580	596	588	+
204947_at	202351_at	0.275	E2F1	ITGAV	Yes	0.803	217	233	225	+
204947_at	205440_s_at	0.252	E2F1	NPY1R	Yes	0.847	153	169	161	-
204947_at	205440_s_at	0.252	E2F1	NPY1R	Yes	0.832	443	459	451	+
204947_at	228554_at	0.249	E2F1	PGR	No
204947_at	222722_at	0.244	E2F1	OGN	No
204947_at	201944_at	0.237	E2F1	HEXB	Yes	0.829	552	568	560	+
204947_at	201944_at	0.237	E2F1	HEXB	Yes	0.714	667	683	675	-
204947_at	201944_at	0.237	E2F1	HEXB	Yes	0.714	670	686	678	+
204947_at	210382_at	0.234	E2F1	SCTR	No
204947_at	213705_at	0.23	E2F1	MAT2A	Yes	0.832	45	61	53	+
204947_at	213705_at	0.23	E2F1	MAT2A	Yes	0.835	91	107	99	-
204947_at	213816_s_at	0.224	E2F1	MET	Yes	0.832	45	61	53	+
204947_at	213816_s_at	0.224	E2F1	MET	Yes	0.835	91	107	99	-
204947_at	215704_at	0.215	E2F1	FLG	No
204947_at	205110_s_at	0.208	E2F1	FGF13	Yes	0.714	3	19	11	+
204947_at	205110_s_at	0.208	E2F1	FGF13	Yes	0.76	594	610	602	+
204947_at	205110_s_at	0.208	E2F1	FGF13	Yes	0.791	708	724	716	-
204947_at	1563465_at	0.193	E2F1	PDPN	Yes	0.749	142	158	150	+
204947_at	227677_at	0.18	E2F1	JAK3	Yes	0.817	458	474	466	-
204947_at	226872_at	0.177	E2F1	RFX2	Yes	0.715	370	386	378	+
204947_at	206001_at	0.154	E2F1	NPY	Yes	0.91	587	603	595	+
204947_at	207076_s_at	0.15	E2F1	AOX1	No
238035_at	203358_s_at	0.15	SP3	EZH2	Yes	0.93	120	136	128	+
238035_at	203358_s_at	0.15	SP3	EZH2	Yes	0.9	575	591	583	-
238035_at	203358_s_at	0.15	SP3	EZH2	Yes	0.882	732	748	740	-
238035_at	203358_s_at	0.15	SP3	EZH2	Yes	0.882	1076	1092	1084	+
238035_at	203358_s_at	0.15	SP3	EZH2	Yes	0.88	1402	1418	1410	-
238035_at	203358_s_at	0.15	SP3	EZH2	Yes	0.911	1407	1423	1415	-
238035_at	203358_s_at	0.15	SP3	EZH2	Yes	0.97	1532	1548	1540	-
238035_at	203358_s_at	0.15	SP3	EZH2	Yes	0.99	1537	1553	1545	-
238035_at	203358_s_at	0.15	SP3	EZH2	Yes	0.947	1542	1558	1550	-
238035_at	203358_s_at	0.15	SP3	EZH2	Yes	0.948	1548	1564	1556	-
238035_at	203358_s_at	0.15	SP3	EZH2	Yes	0.942	1602	1618	1610	-
238035_at	203358_s_at	0.15	SP3	EZH2	Yes	0.883	1636	1652	1644	-
238035_at	203358_s_at	0.15	SP3	EZH2	Yes	0.921	1800	1816	1808	-
238035_at	203358_s_at	0.15	SP3	EZH2	Yes	0.941	1829	1845	1837	-
238035_at	203358_s_at	0.15	SP3	EZH2	Yes	0.937	1833	1849	1841	-
238035_at	203358_s_at	0.15	SP3	EZH2	Yes	0.859	1927	1943	1935	-
238035_at	203358_s_at	0.15	SP3	EZH2	Yes	0.942	1938	1954	1946	+
238035_at	203358_s_at	0.15	SP3	EZH2	Yes	0.805	1958	1974	1966	+
204947_at	204422_s_at	0.148	E2F1	SP3	Yes	0.823	779	795	787	+
204947_at	204422_s_at	0.148	E2F1	SP3	Yes	0.83	805	821	813	+
204947_at	204422_s_at	0.148	E2F1	SP3	Yes	0.727	874	890	882	+
204947_at	204422_s_at	0.148	E2F1	SP3	Yes	0.792	950	966	958	-
209239_at	227486_at	0.147	NFKB1	NT5E	No
204947_at	205428_s_at	0.146	E2F1	MNDA	No
204947_at	204959_at	0.146	E2F1	CALB2	No
238035_at	238541_at	0.145	SP3	SOCS2	Yes	0.97	136	152	144	+
238035_at	238541_at	0.145	SP3	SOCS2	Yes	0.927	346	362	354	-
238035_at	238541_at	0.145	SP3	SOCS2	Yes	0.935	378	394	386	+
238035_at	238541_at	0.145	SP3	SOCS2	Yes	0.896	428	444	436	+
238035_at	238541_at	0.145	SP3	SOCS2	Yes	0.913	474	490	482	+
238035_at	238541_at	0.145	SP3	SOCS2	Yes	0.893	665	681	673	-
238035_at	238541_at	0.145	SP3	SOCS2	Yes	0.858	671	687	679	-
238035_at	238541_at	0.145	SP3	SOCS2	Yes	0.929	711	727	719	+
238035_at	238541_at	0.145	SP3	SOCS2	Yes	0.879	737	753	745	-
238035_at	238541_at	0.145	SP3	SOCS2	Yes	0.891	813	829	821	+
238035_at	238541_at	0.145	SP3	SOCS2	Yes	0.943	892	908	900	+
238035_at	238541_at	0.145	SP3	SOCS2	Yes	0.914	930	946	938	-
238035_at	238541_at	0.145	SP3	SOCS2	Yes	0.929	934	950	942	-
238035_at	238541_at	0.145	SP3	SOCS2	Yes	0.961	1077	1093	1085	+
238035_at	238541_at	0.145	SP3	SOCS2	Yes	0.883	1112	1128	1120	+
238035_at	238541_at	0.145	SP3	SOCS2	Yes	0.823	1216	1232	1224	+
238035_at	238541_at	0.145	SP3	SOCS2	Yes	0.97	1387	1403	1395	-
238035_at	238541_at	0.145	SP3	SOCS2	Yes	0.891	1409	1425	1417	+
238035_at	238541_at	0.145	SP3	SOCS2	Yes	0.917	1413	1429	1421	+
238035_at	238541_at	0.145	SP3	SOCS2	Yes	0.906	1645	1661	1653	-
238035_at	238541_at	0.145	SP3	SOCS2	Yes	0.935	1665	1681	1673	-
238035_at	238541_at	0.145	SP3	SOCS2	Yes	0.964	1775	1791	1783	+
238035_at	238541_at	0.145	SP3	SOCS2	Yes	0.8	1869	1885	1877	+
238035_at	238541_at	0.145	SP3	SOCS2	Yes	0.882	1942	1958	1950	-
238035_at	238541_at	0.145	SP3	SOCS2	Yes	0.918	1958	1974	1966	-
238035_at	238541_at	0.145	SP3	SOCS2	Yes	0.896	1980	1996	1988	-
238035_at	238541_at	0.145	SP3	SOCS2	Yes	0.858	1982	1998	1990	-
238035_at	203373_at	0.145	SP3	C21orf58	Yes	0.814	1352	1368	1360	+
238035_at	203373_at	0.145	SP3	C21orf58	Yes	0.917	1397	1413	1405	-
238035_at	203373_at	0.145	SP3	C21orf58	Yes	0.88	1587	1603	1595	-
238035_at	203373_at	0.145	SP3	C21orf58	Yes	0.936	1939	1955	1947	-
204947_at	227209_at	0.133	E2F1	CNTN1	No
204947_at	226695_at	0.132	E2F1	PRRX1	No
204947_at	204646_at	0.13	E2F1	DPYD	No
216973_s_at	205694_at	0.129	HOXB7	TYRP1	No
204947_at	211756_at	0.123	E2F1	PTHLH	Yes	0.809	99	115	107	-
204947_at	211756_at	0.123	E2F1	PTHLH	Yes	0.733	317	333	325	-
204947_at	204915_s_at	0.119	E2F1	SOX11	No
238035_at	230167_at	0.114	SP3	ADAMTS14	Yes	0.997	141	157	149	+
238035_at	230167_at	0.114	SP3	ADAMTS14	Yes	0.875	293	309	301	+
238035_at	230167_at	0.114	SP3	ADAMTS14	Yes	0.879	657	673	665	-
238035_at	230167_at	0.114	SP3	ADAMTS14	Yes	0.879	659	675	667	-
238035_at	230167_at	0.114	SP3	ADAMTS14	Yes	0.892	875	891	883	+
238035_at	230167_at	0.114	SP3	ADAMTS14	Yes	0.882	1683	1699	1691	-
238035_at	230167_at	0.114	SP3	ADAMTS14	Yes	0.983	1744	1760	1752	+
238035_at	230167_at	0.114	SP3	ADAMTS14	Yes	0.849	1882	1898	1890	-
238035_at	230167_at	0.114	SP3	ADAMTS14	Yes	1	1900	1916	1908	-
238035_at	230167_at	0.114	SP3	ADAMTS14	Yes	0.918	1940	1956	1948	-
238035_at	230167_at	0.114	SP3	ADAMTS14	Yes	1	1945	1961	1953	-
238035_at	230167_at	0.114	SP3	ADAMTS14	Yes	0.964	1950	1966	1958	-
238035_at	230167_at	0.114	SP3	ADAMTS14	Yes	0.849	1979	1995	1987	-
238035_at	230167_at	0.114	SP3	ADAMTS14	Yes	0.937	1982	1998	1990	-
204947_at	202575_at	0.112	E2F1	CRABP2	No
204947_at	214254_at	0.101	E2F1	PROS1	No
204947_at	214913_at	0.097	E2F1	ADAMTS3	No
204947_at	203934_at	0.095	E2F1	KDR	Yes	0.89	1361	1377	1369	+
204947_at	230307_at	0.091	E2F1	SLC25A21	No
204947_at	204259_at	0.09	E2F1	MMP7	No
204947_at	206701_x_at	0.089	E2F1	EDNRB	Yes	0.853	849	865	857	-
204947_at	206701_x_at	0.089	E2F1	EDNRB	Yes	0.75	557	573	565	-
204947_at	206701_x_at	0.089	E2F1	EDNRB	Yes	0.739	575	591	583	-
216973_s_at	205733_at	0.086	HOXB7	BLM	Yes	0.847	64	82	73	+
238035_at	205180_s_at	0.085	SP3	ADAM8	Yes	0.922	101	117	109	+
238035_at	205180_s_at	0.085	SP3	ADAM8	Yes	0.807	446	462	454	+
238035_at	205180_s_at	0.085	SP3	ADAM8	Yes	0.886	466	482	474	+
238035_at	205180_s_at	0.085	SP3	ADAM8	Yes	1	765	781	773	-
238035_at	205180_s_at	0.085	SP3	ADAM8	Yes	0.845	1030	1046	1038	+
238035_at	205180_s_at	0.085	SP3	ADAM8	Yes	0.936	1094	1110	1102	-
238035_at	205180_s_at	0.085	SP3	ADAM8	Yes	0.896	1096	1112	1104	-
238035_at	205180_s_at	0.085	SP3	ADAM8	Yes	0.871	1181	1197	1189	+
238035_at	205180_s_at	0.085	SP3	ADAM8	Yes	0.891	1469	1485	1477	-
238035_at	205180_s_at	0.085	SP3	ADAM8	Yes	0.933	1537	1553	1545	+
238035_at	205180_s_at	0.085	SP3	ADAM8	Yes	0.884	1553	1569	1561	+
238035_at	205180_s_at	0.085	SP3	ADAM8	Yes	0.838	1763	1779	1771	+
238035_at	205180_s_at	0.085	SP3	ADAM8	Yes	0.998	1847	1863	1855	-
238035_at	205180_s_at	0.085	SP3	ADAM8	Yes	0.989	1869	1885	1877	-
238035_at	205180_s_at	0.085	SP3	ADAM8	Yes	0.927	1874	1890	1882	-
238035_at	205180_s_at	0.085	SP3	ADAM8	Yes	1	1915	1931	1923	+
204947_at	202950_at	0.051	E2F1	CRYZ	Yes	0.828	469	485	477	+
204947_at	206291_at	0.05	E2F1	NTS	No
238035_at	205046_at	0.04	SP3	CENPE	Yes	0.917	1767	1783	1775	-
238035_at	205046_at	0.04	SP3	CENPE	Yes	0.915	1840	1856	1848	-
238035_at	205046_at	0.04	SP3	CENPE	Yes	0.917	1945	1961	1953	+
238035_at	205046_at	0.04	SP3	CENPE	Yes	0.911	1950	1966	1958	+
204947_at	201150_s_at	0.04	E2F1	TIMP3	No
204947_at	231767_at	0.036	E2F1	HOXB4	No
204947_at	212097_at	0.032	E2F1	CAV1	Yes	0.822	323	339	331	-
204947_at	212097_at	0.032	E2F1	CAV1	Yes	0.8	494	510	502	+
204947_at	212097_at	0.032	E2F1	CAV1	Yes	0.791	537	553	545	-
204947_at	213520_at	0.032	E2F1	RECQL4	No
238035_at	235670_at	0.028	SP3	STX11	Yes	0.877	1180	1196	1188	-
238035_at	235670_at	0.028	SP3	STX11	Yes	0.888	1342	1358	1350	-
238035_at	235670_at	0.028	SP3	STX11	Yes	0.886	1371	1387	1379	+
238035_at	235670_at	0.028	SP3	STX11	Yes	0.802	1685	1701	1693	-
238035_at	235670_at	0.028	SP3	STX11	Yes	0.858	1751	1767	1759	-
238035_at	235670_at	0.028	SP3	STX11	Yes	0.927	1800	1816	1808	+
238035_at	235670_at	0.028	SP3	STX11	Yes	0.916	1854	1870	1862	+
238035_at	235670_at	0.028	SP3	STX11	Yes	0.96	1859	1875	1867	+
238035_at	235670_at	0.028	SP3	STX11	Yes	1	1917	1933	1925	+
204947_at	211651_s_at	0.02	E2F1	LAMB1	Yes	0.739	177	193	185	+
204947_at	211651_s_at	0.02	E2F1	LAMB1	Yes	0.795	271	287	279	-
204947_at	237252_at	0.019	E2F1	THBD	Yes	0.782	438	454	446	+
238035_at	1560198_at	0.018	SP3	C14orf70	Yes	0.86	141	157	149	+
238035_at	1560198_at	0.018	SP3	C14orf70	Yes	0.89	189	205	197	+
238035_at	1560198_at	0.018	SP3	C14orf70	Yes	0.937	371	387	379	+
238035_at	1560198_at	0.018	SP3	C14orf70	Yes	0.879	394	410	402	-
238035_at	1560198_at	0.018	SP3	C14orf70	Yes	0.918	875	891	883	+
238035_at	1560198_at	0.018	SP3	C14orf70	Yes	0.801	1346	1362	1354	+
238035_at	1560198_at	0.018	SP3	C14orf70	Yes	0.88	1465	1481	1473	+
238035_at	1560198_at	0.018	SP3	C14orf70	Yes	0.941	1469	1485	1477	+
238035_at	1560198_at	0.018	SP3	C14orf70	Yes	0.896	1505	1521	1513	+
238035_at	1560198_at	0.018	SP3	C14orf70	Yes	0.925	1561	1577	1569	+
238035_at	1560198_at	0.018	SP3	C14orf70	Yes	0.957	1609	1625	1617	-
238035_at	1560198_at	0.018	SP3	C14orf70	Yes	0.924	1619	1635	1627	-
238035_at	1560198_at	0.018	SP3	C14orf70	Yes	0.934	1863	1879	1871	+
204947_at	223167_s_at	0.017	E2F1	USP25	No
204947_at	227265_at	0.016	E2F1	FGL2	No
204947_at	203186_s_at	0.011	E2F1	S100A4	No
204947_at	239273_s_at	0.011	E2F1	S100A4	No
238035_at	204822_at	0.007	SP3	TTK	Yes	0.879	1207	1223	1215	-
238035_at	204822_at	0.007	SP3	TTK	Yes	0.919	1436	1452	1444	+
238035_at	204822_at	0.007	SP3	TTK	Yes	0.915	1700	1716	1708	-
238035_at	204822_at	0.007	SP3	TTK	Yes	0.934	1796	1812	1804	-
238035_at	204822_at	0.007	SP3	TTK	Yes	0.885	1861	1877	1869	+
238035_at	204822_at	0.007	SP3	TTK	Yes	0.98	1890	1906	1898	+
238035_at	204822_at	0.007	SP3	TTK	Yes	0.892	1913	1929	1921	+
238035_at	204822_at	0.007	SP3	TTK	Yes	0.927	1918	1934	1926	+
209239_at	204558_at	0.003	NFKB1	RAD54L	No
204947_at	201892_s_at	0.003	E2F1	IMPDH2	Yes	0.793	461	477	469	+
