# Supplementary material for: Gene regulatory network inference: evaluation and application to ovarian cancer allows the prioritization of drug targets
Source: Genome Med. 2012 May 1;4(5):41. doi: 10.1186/gm340 (PMC3506907; doi:10.1186/gm340)
Supplement: Additional file 8 — DAVID enrichment analysis results. Functional enrichment analysis results of angiogenesis-specific genes using DAVID. [file gm340-S8.TXT]

Category	Term	Count	%	EASE PValue	Genes	List Total	Pop Hits	Pop Total	Fold Enrichment
NFKB1 Targets
GOTERM_BP_FAT	GO:0002053~positive regulation of mesenchymal cell proliferation	2	33.33333333	0.005367844	5396, 3791	5	17	12644	297.5058824
GOTERM_BP_FAT	GO:0010464~regulation of mesenchymal cell proliferation	2	33.33333333	0.005682925	5396, 3791	5	18	12644	280.9777778
SP3 Targets
GOTERM_BP_FAT	GO:0043627~response to estrogen stimulus	3	33.33333333	0.001369803	857, 7078, 4886	8	104	12644	45.59134615
GOTERM_BP_FAT	GO:0008015~blood circulation	3	33.33333333	0.004170894	4852, 857, 4886	8	183	12644	25.90983607
GOTERM_BP_FAT	GO:0003013~circulatory system process	3	33.33333333	0.004170894	4852, 857, 4886	8	183	12644	25.90983607
GOTERM_BP_FAT	GO:0048545~response to steroid hormone stimulus	3	33.33333333	0.004534956	857, 7078, 4886	8	191	12644	24.82460733
GOTERM_BP_FAT	GO:0031667~response to nutrient levels	3	33.33333333	0.004722392	4852, 857, 7078	8	195	12644	24.31538462
GOTERM_BP_FAT	GO:0009991~response to extracellular stimulus	3	33.33333333	0.005869402	4852, 857, 7078	8	218	12644	21.75
GOTERM_BP_FAT	GO:0045907~positive regulation of vasoconstriction	2	22.22222222	0.007176626	857, 4886	8	13	12644	243.1538462
GOTERM_BP_FAT	GO:0009725~response to hormone stimulus	3	33.33333333	0.015935847	857, 7078, 4886	8	366	12644	12.95491803
GOTERM_CC_FAT	GO:0005578~proteinaceous extracellular matrix	3	33.33333333	0.017763664	9508, 3912, 7078	9	314	11804	12.53078556
GOTERM_BP_FAT	GO:0019229~regulation of vasoconstriction	2	22.22222222	0.018676384	857, 4886	8	34	12644	92.97058824
GOTERM_BP_FAT	GO:0009719~response to endogenous stimulus	3	33.33333333	0.019226178	857, 7078, 4886	8	404	12644	11.73638614
GOTERM_CC_FAT	GO:0044421~extracellular region part	4	44.44444444	0.020208526	4852, 9508, 3912, 7078	9	930	11804	5.641099164
GOTERM_CC_FAT	GO:0031012~extracellular matrix	3	33.33333333	0.020533866	9508, 3912, 7078	9	339	11804	11.60668633
GOTERM_BP_FAT	GO:0007600~sensory perception	3	33.33333333	0.026502347	4852, 7078, 4886	8	479	12644	9.89874739
GOTERM_BP_FAT	GO:0009612~response to mechanical stimulus	2	22.22222222	0.030601107	857, 7078	8	56	12644	56.44642857
GOTERM_BP_FAT	GO:0007218~neuropeptide signaling pathway	2	22.22222222	0.04825524	4852, 4886	8	89	12644	35.51685393
