# Supplementary material for: Gene regulatory network inference: evaluation and application to ovarian cancer allows the prioritization of drug targets
Source: Genome Med. 2012 May 1;4(5):41. doi: 10.1186/gm340 (PMC3506907; doi:10.1186/gm340)
Supplement: Additional file 9 — Ovarian cancer GRN inferred using a second, independent dataset. Ovarian cancer GRN inferred using SIRENE. Expression data from 158 serous ovarian adenocarcinoma patients were extracted from Tothill et al. [48]. [file gm340-S9.TXT]

TF-entrez	TG-entrez	TF-symbol	TG-symbol	TF-probe	TG-probe	Cancer Weight
6670	857	SP3	CAV1	238035_at	212097_at	0.94
4790	5396	NFKB1	PRRX1	209239_at	226695_at	0.87
1869	4953	E2F1	ODC1	204947_at	200790_at	0.825
4790	590	NFKB1	BCHE	209239_at	205433_at	0.758
6670	2356	SP3	FPGS	238035_at	202945_at	0.716
6670	175	SP3	AGA	238035_at	216064_s_at	0.683
6670	22854	SP3	NTNG1	238035_at	236088_at	0.519
1869	8790	E2F1	FPGT	204947_at	205140_at	0.506
1869	3977	E2F1	LIFR	204947_at	227771_at	0.503
6670	4907	SP3	NT5E	238035_at	227486_at	0.501
6670	4852	SP3	NPY	238035_at	206001_at	0.493
1869	1022	E2F1	CDK7	204947_at	211297_s_at	0.492
6670	7078	SP3	TIMP3	238035_at	201150_s_at	0.486
1869	9774	E2F1	BCLAF1	204947_at	239897_at	0.445
1869	7051	E2F1	TGM1	204947_at	206008_at	0.419
1869	4192	E2F1	MDK	204947_at	209035_at	0.411
1869	623	E2F1	BDKRB1	204947_at	207510_at	0.406
1869	472	E2F1	ATM	204947_at	212672_at	0.39
1869	27244	E2F1	SESN1	204947_at	218346_s_at	0.383
6670	220	SP3	ALDH1A3	238035_at	203180_at	0.368
6670	8644	SP3	AKR1C3	238035_at	209160_at	0.366
1869	6594	E2F1	SMARCA1	204947_at	215294_s_at	0.343
1869	89874	E2F1	SLC25A21	204947_at	230307_at	0.318
1869	80781	E2F1	COL18A1	204947_at	209082_s_at	0.3
1869	23493	E2F1	HEY2	204947_at	222921_s_at	0.281
1869	4091	E2F1	SMAD6	204947_at	213565_s_at	0.267
6670	3131	SP3	HLF	238035_at	204755_x_at	0.256
6670	9508	SP3	ADAMTS3	238035_at	214913_at	0.246
1869	3214	E2F1	HOXB4	204947_at	231767_at	0.245
1869	1195	E2F1	CLK1	204947_at	214683_s_at	0.243
1869	1297	E2F1	COL9A1	204947_at	222008_at	0.243
1869	1293	E2F1	COL6A3	204947_at	201438_at	0.235
4790	175	NFKB1	AGA	209239_at	216064_s_at	0.234
4790	2305	NFKB1	FOXM1	209239_at	202580_x_at	0.225
1869	3202	E2F1	HOXA5	204947_at	213844_at	0.221
1869	3574	E2F1	IL7	204947_at	206693_at	0.211
1869	6513	E2F1	SLC2A1	204947_at	201250_s_at	0.21
1869	2146	E2F1	EZH2	204947_at	203358_s_at	0.205
6670	5376	SP3	PMP22	238035_at	210139_s_at	0.204
1869	8928	E2F1	FOXH1	204947_at	231407_s_at	0.189
6670	262	SP3	AMD1	238035_at	201197_at	0.183
1869	718	E2F1	C3	204947_at	217767_at	0.182
1869	9212	E2F1	AURKB	204947_at	239219_at	0.182
1869	29128	E2F1	UHRF1	204947_at	225655_at	0.166
6670	794	SP3	CALB2	238035_at	205428_s_at	0.163
1869	890	E2F1	CCNA2	204947_at	213226_at	0.159
1869	57176	E2F1	VARS2	204947_at	226200_at	0.159
4790	10875	NFKB1	FGL2	209239_at	227265_at	0.156
1869	8317	E2F1	CDC7	204947_at	204510_at	0.152
1869	51361	E2F1	HOOK1	204947_at	225792_at	0.149
1869	2950	E2F1	GSTP1	204947_at	200824_at	0.148
1869	3485	E2F1	IGFBP2	204947_at	202718_at	0.148
1869	6507	E2F1	SLC1A3	204947_at	202800_at	0.148
1869	9060	E2F1	PAPSS2	204947_at	203060_s_at	0.148
1869	4129	E2F1	MAOB	204947_at	204041_at	0.148
1869	2247	E2F1	FGF2	204947_at	204422_s_at	0.148
1869	9156	E2F1	EXO1	204947_at	204603_at	0.148
1869	3294	E2F1	HSD17B2	204947_at	204818_at	0.148
1869	2352	E2F1	FOLR3	204947_at	206371_at	0.148
1869	445	E2F1	ASS1	204947_at	207076_s_at	0.148
1869	7048	E2F1	TGFBR2	204947_at	208944_at	0.148
1869	4790	E2F1	NFKB1	204947_at	209239_at	0.148
1869	6344	E2F1	SCTR	204947_at	210382_at	0.148
1869	6591	E2F1	SNAI2	204947_at	213139_at	0.148
1869	4144	E2F1	MAT2A	204947_at	213705_at	0.148
1869	3217	E2F1	HOXB7	204947_at	216973_s_at	0.148
1869	6648	E2F1	SOD2	204947_at	221477_s_at	0.148
1869	4969	E2F1	OGN	204947_at	222722_at	0.148
1869	9369	E2F1	NRXN3	204947_at	229649_at	0.148
1869	1999	E2F1	ELF3	204947_at	229842_at	0.148
1869	11162	E2F1	NUDT6	204947_at	230329_s_at	0.148
1869	4103	E2F1	MAGEA4	204947_at	214254_at	0.14
3217	4744	HOXB7	NEFH	216973_s_at	33767_at	0.139
1869	2253	E2F1	FGF8	204947_at	208449_s_at	0.138
6670	891	SP3	CCNB1	238035_at	228729_at	0.129
1869	652	E2F1	BMP4	204947_at	211518_s_at	0.126
6670	6635	SP3	SNRPE	238035_at	231112_at	0.124
6670	6857	SP3	SYT1	238035_at	203999_at	0.11
1869	7431	E2F1	VIM	204947_at	201426_s_at	0.108
1869	3636	E2F1	INPPL1	204947_at	201598_s_at	0.108
1869	3685	E2F1	ITGAV	204947_at	202351_at	0.108
1869	3791	E2F1	KDR	204947_at	203934_at	0.108
1869	2152	E2F1	F3	204947_at	204363_at	0.108
1869	1806	E2F1	DPYD	204947_at	204646_at	0.108
1869	1113	E2F1	CHGA	204947_at	204697_s_at	0.108
1869	5806	E2F1	PTX3	204947_at	206157_at	0.108
1869	1236	E2F1	CCR7	204947_at	206337_at	0.108
1869	7367	E2F1	UGT2B17	204947_at	207245_at	0.108
1869	5627	E2F1	PROS1	204947_at	207808_s_at	0.108
1869	8091	E2F1	HMGA2	204947_at	208025_s_at	0.108
1869	7980	E2F1	TFPI2	204947_at	209278_s_at	0.108
1869	5321	E2F1	PLA2G4A	204947_at	210145_at	0.108
1869	5744	E2F1	PTHLH	204947_at	211756_at	0.108
1869	5241	E2F1	PGR	204947_at	228554_at	0.108
1869	1326	E2F1	MAP3K8	204947_at	235421_at	0.108
1869	6670	E2F1	SP3	204947_at	238035_at	0.108
1869	5980	E2F1	REV3L	204947_at	238736_at	0.108
1869	1021	E2F1	CDK6	204947_at	243000_at	0.108
1869	203228	E2F1	C9orf72	204947_at	225919_s_at	0.107
1869	6304	E2F1	SATB1	204947_at	203408_s_at	0.102
6670	718	SP3	C3	238035_at	217767_at	0.102
6670	641	SP3	BLM	238035_at	205733_at	0.0986
1869	140628	E2F1	GATA5	204947_at	238197_at	0.0976
1869	2983	E2F1	GUCY1B3	204947_at	211555_s_at	0.0973
1869	3728	E2F1	JUP	204947_at	201015_s_at	0.0937
1869	6635	E2F1	SNRPE	204947_at	231112_at	0.0911
6670	2690	SP3	GHR	238035_at	205498_at	0.0907
1869	1589	E2F1	CYP21A2	204947_at	214622_at	0.0882
1869	4942	E2F1	OAT	204947_at	201599_at	0.0818
1869	316	E2F1	AOX1	204947_at	205083_at	0.0818
1869	2258	E2F1	FGF13	204947_at	205110_s_at	0.0818
1869	3290	E2F1	HSD11B1	204947_at	205404_at	0.0818
1869	4886	E2F1	NPY1R	204947_at	205440_s_at	0.0818
1869	1594	E2F1	CYP27B1	204947_at	205676_at	0.0818
1869	683	E2F1	BST1	204947_at	205715_at	0.0818
1869	4246	E2F1	SCGB2A1	204947_at	205979_at	0.0818
1869	7124	E2F1	TNF	204947_at	207113_s_at	0.0818
1869	7351	E2F1	UCP2	204947_at	208998_at	0.0818
1869	332	E2F1	BIRC5	204947_at	210334_x_at	0.0818
1869	4233	E2F1	MET	204947_at	213816_s_at	0.0818
1869	3043	E2F1	HBB	204947_at	217232_x_at	0.0818
1869	10855	E2F1	HPSE	204947_at	222881_at	0.0818
1869	10630	E2F1	PDPN	204947_at	226658_at	0.0818
1869	1272	E2F1	CNTN1	204947_at	227209_at	0.0818
1869	1915	E2F1	EEF1A1	204947_at	227708_at	0.0818
1869	1508	E2F1	CTSB	204947_at	227961_at	0.0818
1869	7056	E2F1	THBD	204947_at	237252_at	0.0818
1869	5783	E2F1	PTPN13	204947_at	243792_x_at	0.0818
1869	7545	E2F1	ZIC1	204947_at	236896_at	0.0747
1869	6750	E2F1	SST	204947_at	213921_at	0.0647
1869	5156	E2F1	PDGFRA	204947_at	215305_at	0.0635
1869	4162	E2F1	MCAM	204947_at	211340_s_at	0.0627
1869	6322	E2F1	SCML1	204947_at	222747_s_at	0.0625
1869	694	E2F1	BTG1	204947_at	200921_s_at	0.0601
4790	3428	NFKB1	IFI16	209239_at	208966_x_at	0.0536
1869	6279	E2F1	S100A8	204947_at	214370_at	0.0528
1869	1519	E2F1	CTSO	204947_at	203758_at	0.0487
1869	5926	E2F1	ARID4A	204947_at	230141_at	0.0402
6670	3912	SP3	LAMB1	238035_at	211651_s_at	0.0366
1869	633	E2F1	BGN	204947_at	213905_x_at	0.0343
6670	6770	SP3	STAR	238035_at	204548_at	0.0335
1869	1282	E2F1	COL4A1	204947_at	211981_at	0.0316
4790	3398	NFKB1	ID2	209239_at	201566_x_at	0.027
6670	2305	SP3	FOXM1	238035_at	202580_x_at	0.0246
1869	168507	E2F1	PKD1L1	204947_at	1563465_at	0.0227
6670	1063	SP3	CENPF	238035_at	209172_s_at	0.0172
1869	725	E2F1	C4BPB	204947_at	208209_s_at	0.0155
6670	9369	SP3	NRXN3	238035_at	229649_at	0.0115
4790	1063	NFKB1	CENPF	209239_at	209172_s_at	0.00539
4790	24137	NFKB1	KIF4A	209239_at	218355_at	0.0041
