# Supplementary material for: Gene regulatory network inference: evaluation and application to ovarian cancer allows the prioritization of drug targets
Source: Genome Med. 2012 May 1;4(5):41. doi: 10.1186/gm340 (PMC3506907; doi:10.1186/gm340)
Supplement: Additional file 10 — Druggability analysis results. Genes and anti-cancer drugs interaction matrix obtained from the druggability analysis of all target genes in the ovarian GRN. The analysis was conducted using CancerResource webtool and database. [file gm340-S10.XLS]

## Sheet: Sheet2
Druggability Analysis Results
	TIMP3	KDR	CAV1	DKK1	NT5E	CDK7	BCHE	DPYD	LIFR	FPGS	VIM	PRRX1	OAT	ODC1	AKR1C3	HBB
salinomycin	•
6-hydroxy-2,5,7,8-tetramethylchroman-2-carboxylic acid		•
decitabine	•		•	•	•
lycopene						•
epigallocatechin gallate		•
bicalutamide							•
gemcitabine								•	•
resveratrol		•
docetaxel								•
S1 (combination)								•
pemetrexed										•
capecitabine								•
Cholecalciferol											•
Cisplatin								•		•
Fluorouracil								•		•
Tegafur								•
Progesterone			•
Quercetin					•
Sulindac	•
alitretinoin											•	•
Mifepristone			•
Carboplatin								•
Paclitaxel								•
Fenretinide											•
Genistein						•	•
Enfuvirtide								•
Pyridoxal Phosphate													•	•
Choline							•
Spermine														•
Ornithine													•
NADH															•
Sorafenib		•
Isoflurophate							•
Pentoxifylline					•
Iron-Dextran Complex																•
hexafluorenium							•
demecarium bromide							•
Echothiophate Iodide							•
Dimethyl Sulfoxide															•
Sunitinib		•
Androstenedione															•
Rutin															•
3-aminobenzoic acid													•
Prostaglandin D2															•
canaline													•
Flavopiridol						•
Butyric Acid							•
4-deoxypyridoxine 5'-phosphate														•
Adaphostin	•
Bevacizumab		•
oxaliplatin								•
raltitrexed								•
Amifostine								•
irinotecan								•
Methotrexate								•		•
Sirolimus		•
Conivaptan		•
Zonampanel		•
SU 6668		•
Vatalanib		•
Vandetanib		•
Axitinib		•
Cediranib		•
Trapoxin		•
Motesanib		•
E 7080		•
Erlotinib		•
Ca0456456		•
Mitoguazone								•
3-[(3,5-dimethyl-2-pyrrolyl)methylene]-2H-Indol-2-one		•
Busulfan										•
geldanamycin		•
celecoxib														•
Uracil								•
Eflornithine														•
Ellagic Acid														•
	FGF2	F3	ALDH1A3	SMARCA1	MAOB	AURKB	MDK	SESN1	ATM	SP3	TGFBR2	TGM1	FOLR3	HBA1	HPSE
parthenolide	•
alliin	•
arsenic trioxide		•
decitabine			•	•
tanshinone			•		•
oxaliplatin		•
rebamipide						•
bicalutamide							•
gemcitabine			•
resveratrol	•							•
Am 80							•
S 1 (combination)	•
Curcumin									•	•
Fluorouracil	•	•
Nicotine	•
Oxygen							•
Progesterone		•
Quercetin											•
Thalidomide	•
alitretinoin		•
Mifepristone		•
Genistein			•
Tocopherols	•
Factor VII		•
Glutamine												•
NADH			•
Folic Acid													•
Vitamin A			•
Phentermine					•
Mefloquine														•
Quinine														•
Chloroquine														•
Amodiaquine														•
Pentosan Sulfuric Polyester	•
Tranylcypromine					•
Phenelzine					•
Iron-Dextran Complex														•
Maprotiline					•
Selegiline					•
Primaquine														•
Heparin															•
Isocarboxazid					•
Rasagiline					•
Isatin					•
Farnesol					•
Flavin-Adenine Dinucleotide					•
Glycerol											•
Adaphostin	•										•
Cisplatin									•
docetaxel											•
PI-88															•
SU 6668						•
6-Mercaptopurine	•
Entinostat											•
wortmannin									•
	IGFBP2	MAP3K8	PMP22	SMAD6	INPPL1	FGF13	PTHLH	EZH2	REV3L	MCM5	SLC2A1	AMD1	CYP27B1	COL18A1	CLK1	AOX1
arsenic trioxide	•
decitabine		•	•
lycopene	•
sodium arsenite				•
tanshinone					•
bicalutamide						•
seocalcitol							•
alitretinoin							•
Calcitriol							•						•
Clorgyline								•	•
Curcumin							•
Disulfiram										•
Doxorubicin											•
Fluorouracil											•
Dihydrotestosterone							•
Testosterone							•
Metribolone							•
S-Adenosylmethionine												•
Calcifediol													•
Ergocalciferol													•
Etomidate											•
Putrescine												•
Adaphostin														•
Mitoguazone												•
docetaxel	•
6-Mercaptopurine															•
Methotrexate															•
isovanillin																•
Apigenin											•
norcantharidin																•
NSC 336628																•
	ASS1	TNF	ID2	NEFH	SATB1	CCNB1	CCNA2	CALB2	BTG1	SP3	CDC7	PLA2G4A	BST1	GZMB
arsenic trioxide	•	•
decitabine		•	•	•	•
sodium arsenite			•
tanshinone	•		•
2-methoxyestradiol						•
diallyl disulfide						•	•
oxaliplatin								•
irinotecan	•
panaxydol			•
gemcitabine		•
arsenic disulfide									•
resveratrol							•
flavopiridol						•
vorinostat			•
Asbestos		•
Curcumin						•				•
Disulfiram							•
Fluorouracil	•		•			•	•	•
Ibuprofen		•
Indomethacin		•
Quercetin											•
Zinc		•
Metribolone							•
Paclitaxel						•
Zinc Sulfate		•
Etanercept
Adalimumab
Infliximab
Arginine	•
Aspartic Acid	•
Citrulline	•
Adenosine Triphosphate	•
flunisolide												•
medrysone												•
Fluorometholone												•
Fluticasone Propionate												•
Fluocinolone Acetonide												•
Chloroquine
Adenosine
A 771726
Naltrexone
Flurandrenolone												•
Thalidomide		•
Fluocinonide												•
Quinacrine												•
Saquinavir
Glucosamine
Procaterol
Clenbuterol
Pranlukast
Amrinone
Ascorbic Acid													•
Mannose														•
Adaphostin												•
interferon alfacon-1		•
celecoxib							•
lenalidomide
Melphalan
Cortisone
Calmurid-HC
Floxuridine
Genistein
Etoposide
Mitomycin
Cyclophosphamide
Amsacrine
Doxorubicin
bestatin
roquinimex
temozolomide
Vinblastine
	BIRC5	NFKB1	XDH	S100A8	GHR	SST	CDK6	PDGFRA	ARID4A	LAMB1	ITGA2	CTSB	IFI16
betulinic acid	•
parthenolide		•
2-nitroanisole			•
arsenic trioxide				•
methylselenic acid	•
monodansylcadaverine	•
salinomycin					•
decitabine	•	•				•
indole-3-carbinol	•	•					•
pyrrolidine dithiocarbamic acid	•
butylidenephthalide							•
oxaliplatin	•
rebamipide	•
bicalutamide	•
gemcitabine	•
resveratrol	•	•
docetaxel	•
terameprocol	•
flavopiridol	•
seocalcitol	•
imatinib	•							•
celecoxib	•
deguelin	•
pterostilbene		•
vorinostat	•
gefitinib		•
Berberine							•
Cantharidin	•
Capsaicin	•
Cisplatin	•
Clorgyline									•
Curcumin	•	•					•
Dactinomycin	•
Doxorubicin	•	•	•
Etoposide	•
Fluorouracil	•	•
Oxygen	•
Progesterone								•
Quercetin	•	•
Epirubicin	•
Paclitaxel	•
Etodolac	•
benzamidine										•
carebastine										•
Anistreplase										•
Tenecteplase										•
Human Growth Hormone					•
candesartan					•
Becaplermin								•
Allopurinol			•
Cysteamine						•
Thalidomide		•
Bromocriptine						•
Sunitinib								•
Pranlukast		•
Flavopiridol							•
Hydroxyproline											•
Adaphostin	•		•								•	•	•
Hydroxyproline cis-form											•
6-Mercaptopurine				•
Methotrexate				•
Echinomycin		•
norcantharidin			•
Parthenolide		•
NSC 336628			•
	PGR	TFPI2	MET	S100A4	THBD	MAT2A	CRABP2	IMPDH2	AMHR2	CRYZ	EDNRB	RAD51	CCR7
selenomethylselenocysteine	•
trichostatin A		•
decitabine		•	•	•	•								•
oxaliplatin				•
exemestane	•
resveratrol	•
Am 80				•
letrozole	•
anastrozole	•
Fluorouracil
Procetofen						•
Tamoxifen	•
alitretinoin			•				•
Goserelin	•
Raloxifene	•
BRL 44408					•
S-Adenosylmethionine						•
Methionine						•
NADH								•
Adenosine Triphosphate									•
Dicumarol										•
3-keto-desogestrel	•
Desogestrel	•
Megestrol	•
Ethinyl Estradiol-Norgestrel Combination	•
Dydrogesterone	•
Progesterone	•
bosentan											•
Medroxyprogesterone	•
mycophenolate mofetil								•
Bisecurin I	•
Mifepristone	•
Cilest	•
Azathioprine								•
Mycophenolic Acid								•
6-Mercaptopurine								•		•
drospirenone	•
ribavirin-5'-phosphate								•
NAD								•
K 252			•
Metribolone	•
Tanaproget	•
Adaphostin	•				•		•					•
gefitinib			•
Erlotinib			•
Lapatinib			•
Methotrexate										•
Zonampanel			•
Verapamil	•
	TIMP3	KDR	NT5E	MMP7	DPYD	CENPE	TTK	EZH2	SOCS2	TPI1	PRRX1	LAMB1	SCTR	PROS1	HSD17B2	HEXB	AOX1
salinomycin	•
decitabine	•		•
tanshinone				•
andrographolide				•
epigallocatechin gallate		•
gemcitabine					•
resveratrol		•				•	•
docetaxel					•
S 1 (combination)					•
capecitabine					•
Cisplatin					•
Clorgyline								•	•
Fluorouracil					•					•
Tegafur					•
Progesterone
Quercetin			•	•						•
Sulindac	•
alitretinoin											•
Mifepristone
Carboplatin					•
Paclitaxel					•
benzamidine												•
carebastine												•
Secretin													•
Antihemophilic Factor														•
Anistreplase												•
Tenecteplase												•
BRL 44408														•
Enfuvirtide					•
NADH															•
menadione semiquinone														•
Sorafenib		•
Pentoxifylline			•
Sunitinib		•
Ethylene Glycol																•
Adaphostin	•								•
Bevacizumab		•
oxaliplatin					•
raltitrexed					•
interferon alfacon-1									•
Amifostine					•
irinotecan					•
Methotrexate					•
Sirolimus		•
isovanillin																	•
Conivaptan		•
Zonampanel		•
SU 6668		•
Vatalanib		•
Vandetanib		•
Axitinib		•
Cediranib		•
Trapoxin		•
Motesanib		•
E 7080		•
Erlotinib		•
Ca0456456		•
Mitoguazone					•
geldanamycin		•
norcantharidin																	•
Uracil					•
NSC 336628																	•
	PGR	TYRP1	PTHLH	E2F1	SP3
parthenolide
selenomethylselenocysteine	•
decitabine
indole-3-carbinol
4-(N-methyl-N-nitrosamino)-1-(3-pyridyl)-1-butanone
bicalutamide
gemcitabine		•		•
exemestane	•
resveratrol	•
letrozole	•
seocalcitol			•
anastrozole	•
alitretinoin			•
pterostilbene
gefitinib				•
Calcitriol			•
Curcumin			•		•
Doxorubicin
Quercetin
Dihydrotestosterone			•
Tamoxifen	•
Testosterone			•
Metribolone	•		•
Goserelin	•
Raloxifene	•
3-keto-desogestrel	•
Desogestrel	•
Megestrol	•
Ethinyl Estradiol-Norgestrel Combination	•
Dydrogesterone	•
Progesterone	•
Medroxyprogesterone	•
ethynylestradiol mixture with norethindrone	•
Bisecurin I	•
Mifepristone	•
Cilest	•
Thalidomide
drospirenone	•
Pranlukast
Tanaproget	•
Adaphostin	•
Fluorouracil				•
celecoxib				•
Methotrexate				•
Verapamil	•
Echinomycin
Parthenolide
